# Supplementary material for: A survey of perceptions and attitudes about direct-to-consumer advertising of prescription drugs among college students in South Korea
Source: PLoS One. 2018 Jul 24;13(7):e0201108. doi: 10.1371/journal.pone.0201108 (PMC6057676; doi:10.1371/journal.pone.0201108)
Supplement: S2 File — (ZIP) [file pone.0201108.s002.zip › S2_File.xlsx]

## Sheet: Coding Methods
	DTCA Coding
	Questions	Values	Characteristics
	1. What is your gender?	1	Male
		2	Female
	2. How old are you?		years
	3. Which college do you belong in?	1	Pharmacy
		2	Medicine
		3	Dentistry
		4	Nursing
		5	Natural sciences
		6	Humanities
		7	Law
		8	Social sciences
		9	Business
		10	Engineering
		11	Electronics and Information Engineering
		12	Education
		13	Health sciences
		14	Foreign studies
		15	Physical education
		16	Art and design
		17	General education
	4. What is your academic year?	1	Freshman
		2	Sophomore
		3	Junior
		4	Senior
	5. What is your health status?	1	Poor
		2	Acceptable
		3	Good
		4	Very good
	6. Have you heard about direct-to-consumer advertisting (DTCA) for prescription drugs?	1	Yes
		2	No
	Perceptions of college students about DTCA for prescription drugs (7-17)
	5 = Strongly agree, 4 = Agree, 3 = Neutral, 2 = Disagree, 1 = Strongly disagree
	7. Do you think that doctors or pharmacists have to deliver information about prescription drugs to patients?
	8. Do you think that DTCA for prescription drugs can give patients confidence to talk with doctors about their concerns?
	9. Do you think that DTCA for prescription drugs can encourage patients to follow treatment instructions or advice from their doctors?
	10. Do you think that DTCA for prescription drugs can improve patients’ awareness of medical conditions?
	11. Do you think that DTCA for prescription drugs can interfere with the relationships between patients and doctors?
	12. Do you think that DTCA for prescription drugs can promote unnecessary visits to hospitals?
	13. Do you think that DTCA for prescription drugs can prevent incorrect information on drugs from being spread?
	14. Do you think that DTCA for prescription drugs can broaden patients’ choices for using drugs?
	15. Do you expect that DTCA for prescription drugs will increase the profits of pharmaceutical companies?
	16. Do you think that DTCA for prescription drugs can play a role in removing the rebates of pharmaceutical companies to doctors?
	17. Do you think that DTCA for prescription drugs can have a negative effect on patients’ drug misuse/abuse?
	Attitudes of college students toward DTCA for prescription drugs (18-27)
	5 = Strongly agree, 4 = Agree, 3 = Neutral, 2 = Disagree, 1 = Strongly disagree
	18. Do you think that DTCA for prescription drugs is necessary for patients?
	19. Do you think that information about drugs provided by DTCA is reliable?
	20. Are you willing to actively recommend DTCA for prescription drugs when patients ask you about it in the future?
	21. Are you willing to actively utilize the data obtained from DTCA for prescription drugs when consulting patients in the future?
	22. Are you willing to actively accept patients’ opinions when they ask you to prescribe, fill, or administer drugs which they have seen on the DTCA in the future?
	23. Do you think that DTCA for prescription drugs should not be permitted on the Internet?
	24. Do you think that DTCA for prescription drugs can create unrealistic expectations about drugs?
	25. Do you think that DTCA for prescription drugs can improve patients’ drug compliance?
	26. Do you expect that DTCA for prescription drugs will lead to lowering drug prices due to increased market competition?
	27. Do you think that the government should mandate pre-approval of all DTCAs for prescription drugs if they are permitted?

## Sheet: Coding
Coding No.	Q1	Q2	Q3	Q4	Q5	Q6	Q7	Q8	Q9	Q10	Q11	Q12	Q13	Q14	Q15	Q16	Q17	Q18	Q19	Q20	Q21	Q22	Q23	Q24	Q25	Q26	Q27
D0001	2	29	1	4	4	2	5	3	2	4	4	2	2	2	5	2	3	2	2	3	3	3	3	4	3	3	3
D0002	2	32	1	4	4	2	4	3	2	2	4	4	2	3	4	2	4	2	2	2	2	2	4	4	2	2	4
D0003	1	30	1	4	2	1	5	3	2	3	4	3	2	2	4	3	3	3	3	4	4	3	4	3	3	2	3
D0004	1	33	1	4	4	2	4	3	4	3	4	5	5	4	2	1	3	3	2	4	3	4	3	3	3	2	3
D0005	1	31	1	4	3	2	4	4	2	3	5	4	3	2	4	2	4	3	3	3	4	4	5	2	2	2	4
D0006	1	33	1	4	3	2	5	4	3	4	4	3	4	2	2	2	2	3	4	3	4	3	2	3	3	4	3
D0007	1	29	1	4	4	2	5	5	5	4	4	3	4	3	3	4	5	3	3	3	4	3	4	5	4	3	3
D0008	1	29	1	4	4	2	4	4	4	4	4	2	4	5	5	2	5	4	4	5	5	5	4	5	5	3	3
D0009	1	28	1	4	4	1	5	5	4	4	1	1	5	5	4	4	2	5	5	5	5	5	1	5	5	4	4
D0010	1	31	1	4	4	1	5	1	1	1	5	5	1	1	5	1	5	1	1	1	1	3	5	5	1	1	5
D0011	1	34	1	4	4	1	4	3	3	3	3	3	3	3	3	3	3	3	3	3	3	3	3	3	3	3	3
D0012	1	25	1	4	4	2	3	4	2	2	4	4	2	4	5	4	5	4	2	2	3	4	5	5	1	1	5
D0013	1	29	1	4	2	1	1	2	1	2	3	2	3	2	4	1	2	1	3	1	3	3	5	3	3	3	5
D0014	1	31	1	4	4	2	4	4	5	5	3		4	4	4	3	4	4	4	4	3	3	4	4	4	4	3
D0015	2	32	1	4	4	1	4	4	3	4	3	4	3	4	4	3	4	3	4	3	3	3	4	4	4	3	4
D0016	2	24	1	4	2	2	5	2	2	2	3	5	2	2	2	2	3	2	3	1	3	1	5	4	3	1	1
D0017	2	25	1	4	3	2	5	3	2	3	4	4	1	1	4	2	4	2	2	2	2	3	4	4	3	2	5
D0018	2	28	1	4	3	1	3	4	4	5	2	4	2	4	5	2	4	4	2	3	4	4	4	5	2	1	4
D0019	1	24	1	4	3	1	4	3	4	3	3	3	2	4	3	3	3	3	2	3	4	4	2	4	4	3	4
D0020	1	29	1	4	4	1	5	4	1	1	3	3	1	1	5	1	4	4	3	3	2	3	5	5	2	1	5
D0021	2	24	1	4	4	2	5	2	3	2	4	3	3	3	4	3	3	3	3	3	3	3	3	4	2	4	5
D0022	2	27	1	4	2	2	5	4	5	5	2	2		1	1	5	1	4	4	4	4	3	3	3	4	3	4
D0023	2	26	1	4	3	2	5	3	3	4	5	3	3	3	3	3	3	3	3	3	3	3	3	3	3	3	3
D0024	1	29	1	4	3	1	3	3	3	3	3	3	3	3	3	3	3	3	3	3	3	3	3	4	3	3	4
D0025	1	28	1	4	3	2	3	2	3	4	4	2	4	3	4	4	4	4	3	2	3	4	4	3	3	4	3
D0026	2	25	1	4	3	2	5	4	3	4	3	3	3	4	4	3	3	4	4	3	3	4	4	3	4	3	5
D0027	2	30	1	4	2	2	3	3	2	4	4	3	2	3	4	2	4	3	3	2	3	3	4	4	4	2	4
D0028	2	29	1	4	3	2	4	3	3	4	2	4	3	4	4	4	3	4	4	3	4	4	4	4	4	3	3
D0029	2	26	1	4	3	2	4	4	4	4	2	3	4	4	3	3	3	3	4	3	4	3	3	3	4	3	4
D0030	2	30	1	4	1	2	4	3	3	3	3	3	2	4	3	2	4	2	3	3	3	3	4	4	2	4	2
D0031	1	27	1	4	4	2	4	4	4	4	3	4	4	4	3	4	4	4	4	4	4	3	2	2	4	3	4
D0032	2	31	1	4	3	2	5	5	4	3	4	2		4	5	1	4	3	3	3	4	3	3	4	2	2	3
D0033	1	30	1	4	3	2	5	5	3	4	4	4	4	4	4	3	3	4	3	3	3	3	3	3	3	3	3
D0034	1	35	1	4	4	2	4	3	4	4	4	4	3	3	5	2	4	3	3	4	4	4	2	4	3	1	3
D0035	1	35	1	4	3	2	4	4	3	4	2	2	4	3	4	2	3	3	4	3	4	4	4	3	4	4	4
D0036	1	35	1	4	3	2	4	4	3	2	3	2	3	4	5	1	3	3	3	2	3	5	3	2	3	2	5
D0037	1	25	1	4	3	2	4	2	2	3	3	2	2	2	4	2	4	2	2	3	3	4	2	3	3	3	3
D0038	1	32	1	4	4	2	4	3	4	4	2	2	4	4	4	2	4	4	4	3	3	3	4	3	3	3	4
D0039	1	25	1	4	2	1	3	4	2	3	4	4	3	3	2	3	4	3	4	2	3	3	4	2	3	2	2
D0040	1	25	1	4	1	2	1	1	2	1	2	2	2	1	1	1	2	2	2	1	3	2	3	2	3	2	1
D0041	2	27	1	4	4	2	4	4	4	4	2	3	4	4	4	3	3	4	4	4	4	4	4	4	4	4	4
D0042	1	27	1	4	2	2	4	4	2	3	2	2	4	4	4	3	3	4	3		3	4	5	3	3	3	3
D0043	1	28	1	4	4	2	5	3	3	3	4	3	3	4	3	3	1	3	3	3	3	4	3	3	3	3	5
D0044	1	24	1	4	4	1	5	5	3	3	5	4	4	3	4	1	4	3	4	3	4	4	5	5	4	1	5
D0045	2	26	1	4	3	2	4	4	3	4	4	3	4	3	5	2	3	4	3	3	3	3	3	4	4	2	5
D0046	2	30	1	4	3	1	4	2	3	4	3	3	2	2	4	3	3	3	3	3	3	4	3	4	3	2	4
D0047	2	27	1	4	4	2	4	3	3	4	4	3	2	3	4	3	3	3	3	3	4	4	4	4	4	2	4
D0048	1	40	1	4	3	1	4	3	2	3	4	3	3	4	4	3	4	3	2	3	3	2	4	4	3	2	4
D0049	1	24	1	4	3	2	5	5	5	5	5	5	5	5	5	5	5	5	5	5	5	5	5	5	5	5	5
D0050	1		1	4	4	2	4	2	3	3	3	4	4	3	4	2	4	2	3	3	4	3	5	5	3	2	5
D0051	1	25	1	4	3	1	5	5	5	5	4	5	5	5	4	5	5	5	5	5	4	5	5	4	5	5	4
D0052	2	25	1	4	2	2	4	4	4	4	3	4	3	4	4	3	4	3	3	3	3	3	4	4	3	3	3
D0053	1	28	1	4	4	1	5	5	5	5	4	3	2	4	4	5	4	5	5	5	5	5	5	5	5	5	5
D0054	2	26	1	4	4	2	3	3	3	3	3	3	3	3	3	3	3	3	3	3	3	3	3	3	3	3	3
D0055	1	27	1	4	3	2	5	4	4	4	4	4	4	4	4	3	2	4	4	4	4	4	3	3	4	2	2
D0056	1	30	1	4	4	1	3	4	3	3	4	3	3	4	3	5	4	3	3	4	3	4	3	4	3	4	3
D0057	2	25	1	4	4	2	2	3	4	3	2	3	4	3	3	3	3	2	4	3	4	3	2	2	3	3	3
D0058	2	24	1	4	2	2	4	3	4	3	3	4	3	3	3	3	3	3	3	4	3	3	3	3	3	4	3
D0059	1	27	1	4	4	1	3	4	3	3	4	3	3	3	4	3	4	3	2	3	3	3	3	3	3	3	3
D0060	2	26	1	4	3	2	5	5	3	1	3	2	1	3	5	5	4	3	3	4	4	3	5	4	3	3	5
D0061	2	23	1	4	3	2	4	4	2	4	2	2	4	4	4	2	3	4	4	4	4	4	4	4	4	3	5
D0062	1	26	1	4	3	1	5	4	4	4	3	3	4	4	5	3	3	4	4	4	4	5	3	3	4	2	3
D0063	2	25	1	4	4	2	5	5	3	4	4	3	2	2	5	2	4	3	2	3	3	4	4	4	1	2	5
D0064	2	25	1	4	3	2	5	4	5	5	4	4	5	5	4	2	2	4	4	4	3	4	3	4	4	4	4
D0065	2	25	1	4	3	1	3	3	3	3	3	4	2	3	4	3	3	4	2	4	3	3	2	3	3	4	3
D0066	2	28	1	4	4	2	4	4	2	3	5	3	2	3	5	3	5	3	2	2	3	3	3	5	1	4	5
D0067	1	25	1	3	3	1	4	2	2	1	4	3	2	3	4	2	4	2	1	2	3	4	4	4	3	2	3
D0068	2	29	1	3	3	2	5	3	2	3	4	3	1	1	4	2	4	3	3	3	3	2	4	4	3	3	5
D0069	2	32	1	3	2	1	5	4	3	4	3	2	3	4	4	4	2	4	3	3	4	3	3	4	4	3	5
D0070	2	32	1	3	3	1	5	5	1	2	1	4	1	4	5	4	5	1	3	2	1	4	5	5	3	1	5
D0071	1	26	1	3	3	2	5	3	3	2	4	2	4	4	4	2	4	3	2	2	3	3	5	4	3	2	5
D0072	1	26	1	3	4	2	5	5	5	5	5	5	5	5	5	5	5	5	5	5	5	5	5	5	5	5	5
D0073	1	27	1	3	2	2	3	4	4	4	2		3	4	2	2	3	3	3	2	2	2	3	4	3	2	3
D0074	1	23	1	3	4	2	5	4	3	3	3	3	3	3	4	3	2	3	4	4	4	4	3	3	3	4	3
D0075	1	24	1	3	3	2	4	3	2	4	2	2	2	2	4	4	2	2	2	3	2	3	4	3	2	2	5
D0076	1	33	1	3	3	1	4	3	2	2	4	4	2	2	4	3	4	3	2	2	4	3	4	4	2	1	2
D0077	1	32	1	3	3	2	4	3	2	2	4	4	2	2	4	3	4	3	2	2	4	3	4	5	2	1	2
D0078	1	28	1	3	4	2	3	3	3	3	3	3	3	3	3	3	3	3	3	3	3	3	3	3	3	3	3
D0079	1	28	1	3	3	1	4	4	4	4	4	2	2	4	5	2	4	4	4	4	3	4	5	4	4	2	3
D0080	2	25	1	3	2	2	5	3	2	2	3	2	2	2	5	1	4	2	2	3	3	2	5	4	4	2	5
D0081	2	29	1	3	3	2	4	4	4	5	2	2	5	5	2	4	3	4	4	5	4	4	2	2	4	3	4
D0082	2	29	1	3	3	2	2	2	2	4	4	3	2	2	4	2	4	2	2	3	3	4	4	4	3	3	5
D0083	2	26	1	3	2	1	5	5	4	5	3	3	4	3	4	3	4	3	3	3	3	4	3	4	4	3	5
D0084	2	25	1	3	3	1	4	3	3	4	3	2	4	4	3	4	2	4	3	4	4	4	2	4	4	4	5
D0085	2	27	1	3	2	2	3	3	4	4	4	2	3	5	5	4	2	4	3	4	4	4	1	3	4	4	5
D0086	2	30	1	3	3	1	4	3	3	4	5	3	4	4	4	4	4	3	3	3	3	4	3	3	4	1	5
D0087	1	29	1	3	3	1	4	3	2	4	3	1	1	4	5	2	4	3	2	2	4	3	4	4	3	4	4
D0088	2	23	1	3	3	2	4	4	3	2		3	2	2	4	2	3	3	3	4	4	3	4	4	3	2	5
D0089	2	23	1	3	3	2	4	4	4	4	4	4	2	2	4	3	2	4	3	4	4	4	4	4	4	4	3
D0090	2	25	1	3	3	1	5	4	3	3	4	3	3	4	4	4	3	4	3	4	3	3	2	4	4	2	5
D0091	1	26	1	3	2	2	5	2	2	2	5	5	2	2	5	4	4	2	2	2	2	2	5	5	2	1	5
D0092	1	29	1	3	2	1	5	4	4	4	2	3	3	3	3	4	2	3	4	3	3	3	2	3	3	3	3
D0093	1	30	1	3	3	2	5	3	2	3	3	3	2	2	3	2	2	2	3	3	3	4	3	3	4	4	4
D0094	1	31	1	3	4	2	5	5	5	5	3	3	5	5	5	3	3	5	3	3	3	3	1	3	3	3	3
D0095	2	30	1	3	3	1	2	2	2	2	3	2	2	3	2	2	2	3	3	3	3	3	4	4	4	2	4
D0096	2	25	1	3	3	1	5	3	1	2	5	4	2	2	5	1	4	1	2	1	2	2	5	5	4	2	5
D0097	2	25	1	3	3	2	4	4	3	4	4	4	3	5	4	4	1	4	4	4	4	4	2	2	4	5	5
D0098	1	24	1	3	3	2	4	3	2	2	4	4	3	4	5	4	4	2	2	2	3	4	4	4	4	2	5
D0099	2	23	1	3	2	1	4	3	3	4	3	3	2	3	4	2	4	2	2	2	2	2	3	4	2	2	4
D0100	1	32	1	3	3	2	5	2	2	2	5	3	2	2	5	2	5	2	2	2	2	2	5	5	2	2	5
D0101	2	23	1	3	3	2	4	2	2	2	4	4	3	2	5	3	3	3	2	3	3	3	4	5	2	3	5
D0102	2	27	1	3	4	1	5	1	1	1	5	5	1	1	5	1	5	1	1	1	1	2	5	5	4	1	5
D0103	2	29	1	3	3	2	5	4	4	4	4	2	4	4	4	4	2	4	4	4	4	4	2	4	4	2	5
D0104	1	23	1	3	2	2	4	3	3	4	2	2	3	4	5	4	4	4	3	4	4	4	2	3	4	4	5
D0105	1		1	3	3	2	5	3	3	3	2	4	4	3	4	3	3	4	3	3	3	2	2	4	4	4	4
D0106	2	25	1	3	3	1	5	4	3	3	2	3	3	4	4	1	4	4	3	4	3	4	3	4	3	2	5
D0107	1	24	1	3	3	1	5	3	2	3	4	4	4	3	3	2	4	3	2	2	2	2	5	5	2	3	5
D0108	1	26	1	3	3	2	5	2	2	2	4	4	2	2	2	2	4	2	2	2	2	2	5	4	4	2	4
D0109	2	23	1	3	3	1	5	4	1	4	5	1	1	1	5	1	5	1	2	1	3	3	5	5	4	1	5
D0110	2	22	1	3	4	2	5	3	3	4	2	4	4	4	4	2	4	5	4	4	4	4	5	2	3	3	4
D0111	1	22	1	3	4	2	5	5	4	4	3	2	3	4	3	2	2	4	3	3	3	3	2	4	3	4	5
D0112	2	24	1	3	3	1	4	4	4	3	4	4	2	4	4	5	2	4	4	4	4	4	2	2	4	3	4
D0113	1	30	1	3	3	1	5	1	1	3	5	2	1	3	5	2	5	1	2	3	3	3	5	4	4	3	5
D0114	2	24	1	3	4	1	4	3	3	4	4	4	2	2	4	2	3	3	3	2	3	3	4	4	4	4	5
D0115	1	26	1	3	2	2	4	3	3	4	3	3	4	4	4	3	4	4	3	3	4	3	3	4	3	4	4
D0116	1	25	1	3	2	2	4	3	4	4	3	4	3	4	5	3	3	4	4	3	4	3	5	4	2	4	5
D0117	1	36	1	3	2	2	4	4	4	4	3	2	4	4	4	5	2	4	3	5	5	4	2	2	5	4	4
D0118	1	25	1	3	3	1	5	3	4	4	3	4	4	2	3	3	3	3	3	4	4	3	4	2	4	2	5
D0119	1	27	1	3	2	2	4	4	5	4	5	4	4	4	5	5	3	4	4	5	4	4	5	4	5	5	5
D0120	2	23	1	3	2	1	5	4	4	4	5	3	3	4	3	5	4	2	3	2	4	2	3	4	3	3	2
D0121	2	27	1	3	2	2	4	3	4	4	4	3	2	4	4	2	3	3	3	2	2	3	4	4	3	3	3
D0122	1	24	1	3	4	2	5	3	2	2	1	3	4	5	2	3	1	5	5	3	2	3	2	2	3	1	1
D0123	2	25	1	3	4	2	3	2	2	2	4	3	2	2	1	2	3	2	4	3	3	2	3	3	2	2	2
D0124	2	25	1	3	2	2	4	3	3	4	3	3	2	2	4	2	4	3	2	3	3	2	3	4	4	2	3
D0125	1	28	1	3	2	2	5	5	5	5	1	1	4	3	3	3	3	3	3	3	3	3	3	3	3	3	3
D0126	1	28	1	3	3	2	5	2	2	3	5	5	2	3	4	4	3	3	4	2	3	3	5	5	4	2	5
D0127	1	26	1	3		2	1	5	3	4	4	4	3	5	4	4	3	4	3	5	4	3	3	5	4	5	4
D0128	1	23	1	3	4	2	5	5	5	5	2	3	4	5	3	3	3	5	4	4	5	3	3	4	3	2	5
D0129	1	24	1	3	3	2	5	4	2	4	2	2	5	3	4	1	3	4	4	5	4	4	2	2	3	4	2
D0130	1	29	1	3	4	2	5	5	5	5	5	5	5	5	5	5	5	5	5	5	5	5	5	5	5	5	5
D0131	1	25	1	3	4	2	5	4	4	4	3	4	2	3	3	3	3	3	3	3	3	3	3	3	3	3	3
D0132	2	31	1	3	3	2	5	3	3	3	4	3	3	2	4	2	4	3	2	3	3	3	4	4	2	4	3
D0133	2	29	1	3	3	1	4	4	3	4	4	4	3	4	5	3	4	3	3	3	3	4	3	4	4	3	4
D0134	1	22	1	3	2	2	4	4	4	3	4	3	4	4	5	2	2	5	3	4	2	3	4	3	5	2	1
D0135	1	25	1	2	4	2	5	4	2	3	3	3	2	2	5	2	4	3	2	3	2	4	4	4	2	1	5
D0136	2	25	1	2	2	2	5	5	5	5	5	5	5	5	5	5	5	4	4	4	4	3	4	4	4	3	4
D0137	1	23	1	2	4	2	5	5	4	4	1	2	5	4	3	5	1	5	5	5	4	4	2	4	5	5	1
D0138	2	25	1	2	3	1	4	4	2	4	4	4	4	2	4	2	4	3	2	4	4	3	2	4	2	2	4
D0139	1	25	1	2	4	2	5	2	2	4	5	2	4	2	3	2	4	2	2	2	3	3	4	4	3	2	4
D0140	1	30	1	2	3	2	4	4	3	4	3	3	3	1	4	2	3	3	4	3	4	3	4	4	4	2	5
D0141	1	23	1	2	4	1	5	4	2	4	3	2	3	4	4	2	3	4	3	3	3	4	2	4	4	3	5
D0142	2	28	1	2	2	1	4	4	4	4	3	4	5	4	4	3	2	4	4	5	4	4	5		4	3	5
D0143	1	26	1	2	4	1	4	2	1	2	5	4	4	2	4	1	5	2	3	2	2	3	5	5	2	1	5
D0144	2	23	1	2	4	2	5	5	3	4	5	5	5	5	5	1	4	5	5	5	5	2	3	4	2	2	5
D0145	1	22	1	2	4	2	5	4	3	4	3	4	2	4	4	4	5	3	2	2	3	3	4	5	4	2	3
D0146	1	25	1	2	4	2	2	2	3	2	4	3	5	1	5	1	5	1	2	1	1	3	4	4	3	1	4
D0147	1	22	1	2	2	2	5	5	3	3	4	4	2	2	2	3	4	4	4	5	4	3	3	5	4	4	4
D0148	1	24	1	2	4	1	5	2	2	4	5	4	2	2	3	3	5	1	3	2	1	4	5	5	1	3	5
D0149	1	32	1	2	4	2	4	4	2	2	2	2	4	2	4	2	4	4	2	4	4	4	2	4	2	2	4
D0150	1	32	1	2	4	1	5	2	2	3	5	4	2	2	4	2	4	2	1	2	3	4	5	5	2	1	5
D0151	2	33	1	2	3	2	5	3	2	4	3	3	2	3	3	2	3	2	2	2	4	4	5	4	4	2	5
D0152	1	21	1	2	3	1	5	3	1	2	4	5	4	3	5	2	5	2	2	3	3	2	3	5	4	2	4
D0153	2	27	1	2	4	1	5	3	3	4	4	4	3	4	5	5	5	3	3	3	3	3	3	5	4	4	5
D0154	2	32	1	2	4	2	4	2	1	2	5	4	2	2	4	1	5	2	3	2	2	2	3	5	4	1	5
D0155	2	25	1	2	2	2	4	4	4	4	2	3	4	3	3	2	4	3	3	4	4	3	3	4	2	4	4
D0156	1	27	1	2	3	2	5	3	3	3	4	3	3	3	4	5	3	3	3	3	4	3	4	4	3	3	5
D0157	2	23	1	2	2	2	5	5	5	5	3	3	3	3	3	3	3	5	5	5	5	5	5	5	5	5	5
D0158	2	23	1	2	4	1	5	5	2	2	4	4	1	2	4	3	5	3	2	1	2	2	4	4	3	4	4
D0159	1	23	1	2	2	1	4	4	2	4	5	3	1	4	3	4	5	3	2	3	3	4	4	4	1	2	5
D0160	2	22	1	2	4	1	5	4	4	5	2	2	2	3	3	2	4	4	3	4	3	2	3	5	4	4	5
D0161	2	21	1	2	3	2	5	5	5	5	1	2	5	5	5	4	2	5	5	5	5	5	3	1	5	3	3
D0162	2	22	1	2	4	2	4	4	4	5	4	2	5	5	5	1	2	4	2	4	4	4	3	4	4	2	2
D0163	2	24	1	2	3	2	4	3	2	4	2	4	2	3	3	2	3	4	3	3	4	3	4	4	2	3	5
D0164	1	25	1	2	4	2	5	5	5	5	2	2	4	4	2	3	3	4	4	4	4	4	2	2	4	4	4
D0165	2	25	1	2	2	2	3	2	3	3	4	4	1	3	5	2	4	2	2	2	2	3	2	4	3	1	5
D0166	2	24	1	2	3	2	5	3	2	3	3	2	2	3	3	3	2	3	3	2	2	2	3	3	2	3	4
D0167	2	25	1	2	2	2	4	4	4	4	2	4	4	4	3	2	2	4	3	3	3	2	1	2	4	3	3
D0168	1	28	2	2	2	2	2	2	2	2	4	3	2	2	3	1	4	2	3	2	2	1	4	3	2	1	4
D0169	1	26	1	2	3	1	5	2	2	3	4	3	4	4	4	2	4	2	2	2	2	2	4	4	3	2	5
D0170	2	25	1	2	3	2	5	4	4	4	2	4	4	4	4	2	4	4	4	5	5	5	2	4	5	4	5
D0171	2	23	1	2	2	2	4	4	2	3	3	4	2	2	3	1	3	3	3	2	4	2	5	4	2	2	5
D0172	2	22	1	2	4	2	4	3	2	3	2	3	2	3	3	2	3	3	3	3	4	2	3	3	2	3	4
D0173	2	24	1	2	3	2	4	4	3	4	4	3	4	3	3	4	4	2	2	3	3	2	3	4	3	1	5
D0174	2	24	1	2	3	2	5	5	4	4	3	3	4	5	4	4	4	5	4	4	5	3	1	1	4	4	5
D0175	2	22	1	2	4	2	4	3	4	4	3	2	4	4	4	3	4	3	2	3	4	2	3	4	4	2	5
D0176	2	22	1	2	4	1	5	3	2	4	4	2	4	2	4	2	4	3	2	2	3	3	4	5	2	3	5
D0177	2	22	1	2	2		4	2	3	2	2	2	3	2	2	2	3	3	3	4	3	3	2	2	4	3	3
D0178	2	23	1	2	2	2	5	4	4	3	2	2	3	3	4	4	3	4	3	4	3	3	2	2	4	3	4
D0179	1	27	1	2	4	2	3	3	3	3	3	3	3	3	3	3	3	3	3	3	3	3	3	3	3	3	3
D0180	1	27	1	2	4	2	4	3	4	4	3	3	4	3	4	4	4	3	3	4	3	2	3	4	3	4	3
D0181	1	26	1	2	3	2	4	4	1	3	5	5	5	4	3	4	2	4	5	5	5	2	3	4	4	2	5
D0182	1	23	1	2	4	2	4	4	3	4	4	4	4	4	4	4	3	4	4	4	4	4	4	2	4	2	5
D0183	2	23	1	2	2	2	4	3	4	3	4	3	4	4	3	5	4	4	3	4		4	3	3	3	4	5
D0184	1	21	1	2	2	1	5	4	3	4	3	2	4	4	3	5	4	3	4	2	3	4	4	4	4	2	4
D0185	2	22	1	2	2	1	2	3	2	3	4	4	2	3	4	2	5	2	3	2	3	2	5	5	2	4	5
D0186	1	23	1	2	4	2	3	3	3	3	2	2	4	3	4	3	3	3	3	4	3	4	3	5	3	4	4
D0187	1	25	1	2	3	2	5	4	3	4	3	4	4	4	4	2	3	4	3	3	4	4	5	4	4	3	3
D0188	2	24	1	2	2	2	4	2	2	3	3	3	2	2	5	2	4	3	1	2	2	3	5	2	3	3	3
D0189	1	24	1	2	3	2	5	3	4	4	3	3	4	4	3	4	3	3	4	3	4	4	3	4	4	3	4
D0190	2	22	1	2	3	2	4	3	2	2	3	3	4	4	3	3	3	4	3	3	3	3	2	3	3	4	4
D0191	2	27	1	2	4	2	4	3	4	4	4	3	3	2	4	4	3	3	3	3	3	4	3	4	4	5	5
D0192	1	28	1	2	3	1	3	2	2	3	3	2	3	2	4	2	2	4	2	4	3	2	4	5	4	2	5
D0193	1	29	1	2	3	2	4	4	3	4	3	2	4	4	3	2	3	4	4	3	3	4	2	3	3	2	4
D0194	1	27	1	2	4	2	2	1	1	1	5	5	1	1	1	1	5	1	1	1	1	1	5	5	1	1	5
D0195	2	26	1	2	3	2	5	4	4	4	2	3	2	4	5	2	3	4	4	3	3	3	2	2	3	2	5
D0196	1	24	1	2	4	2	5	5	3	3	1	4	5	5	3	3	2	5	4	5	5	5	3	2	4	3	4
D0197	1	25	1	2	3	1	5	2	2	3	5	5	1	2	2	2	5	2	2	2	3	2	4	5	2	1	4
D0198	1	25	1	2	4	1	5	4	2	4	2	5	2	3	5	1	5	5	2	5	4	3	5	5	4	1	5
D0199	1	24	1	2	3	2	4	4	4	4	2	2	3	3	2	2	2	3	2	2	2	3	2	2	2	4	3
D0200	1	25	1	2	4	2	5	5	5	5	2	4	4	4	5	4	4	4	5	4	4	4	5	4	5	4	4
D0201	1	23	1	2	3	1	5	5	3	5	1	4	5	5	4	4	2	4	5	5	5	5	4	5	5	4	5
D0202	2		1	2	3	2	4	4	1	4	4	3	2	2	2	4	5	2	2	2	2	3	4	1	4	2	5
D0203	1	26	1	2	3	1	5	3	2		4	5	2	1	5	1	5	3	3	2	3	2	4	5	4	4	5
D0204	2	24	1	2	3	2	4	4	3	4	4	4	4	5	4	3	4	4	3	4	4	3	2	4	2	2	5
D0205	2	24	1	2	2	2	4	4	3	4	3	3	3	4	4	3	3	4	4	4	4	3	4	2	4	5	4
D0206	1	26	1	2	4	2	4	4	2	3	4	4	2	1	5	3	4	2	2	2	3	3	5	4	3	2	5
D0207	1	24	1	2	3	1	5	2	2	2	2	2	2	2	2	2	4	2	2	2	2	2	2	4	2	2	4
D0208	1	24	1	2	4	1	4	4	4	4	2	3	3	4	4	4	4	4	3	3	3	3	2	2	4	3	4
D0209	2	21	1	1	3	2	4	5	4	5	3	3	4	4	4	3	2	4	4	4	3	3	2	3	3	2	4
D0210	2	21	1	1	4	2	4	2	2	3	4	4	2	2	5	3	4	3	4	3	5	4	4	4	3	3	4
D0211	1	36	1	3	3	1	4	3	2	3	4	4	2	3	5	3	4	3	3	2	3	4	4	4	2	2	5
D0212	1	24	1	3	3	2	4	5	5	4	3	3	4	4	4	3	3	3	3	3	4	4	4	3	3	4	4
D0213	1	32	1		4	2	5	5	5	5	3	3	5	5	4	5	3	5	4	5	5	5	3	3	4	4	5
D0214	1	24	1	1	3	2	4	3	2	3	4	3	2	4	5	3	4	3	3	3	4	4	3	4	2	3	4
D0215	2	25	1	3	1	2	5	5	5	5	2	3	5	2	4	4	3	5	3	3	3	3	3	3	3	3	5
D0216	2		1	1	3	2	5	5	4	4	2	2	4	4	3	2	3	3	3	3	3	2	3	3	4	3	3
D0217	2	22	1	3	3	1	5	3	2	4	5	2	2	2	4	2	4	3	2	2	2	3	5	4	3	2	5
D0218	2	23	1	3	4	2	4	3	4	4	3	4	2	3	4	2	4	3	3	3	4	4	3	4	4	2	4
D0219	1	26	1	1	4	1	5	3	3	4	2	4	5	4	3	4	3	3	4	4	3	4	5	4	2	2	3
D0220	1	30	1	1	4	1	3	5	2	3	4	4	4	2	5	2	4	3	2	1	3	3	4	5	2	3	5
D0221	2	23	1	3	3	2	5	4	3	3	2	5	4	2	4	2	4	3	2	3	3	3	5	4	4	3	4
D0222	1	25	1	1	4	1	5	3	3	3	4	3	2	4	5	2	4	3	3	3	4	4	4	4	3	2	4
D0223	2	22	1	1	3	1	5	4	3	3	4	4	3	5	3	4	3	3	3	4	4		3	4	4	3	4
D0224	1	24	1	1	4	2	5	4	3	3	3	5	4	3	4	3	4	3	3	3	4	4	3	3	4	3	4
D0225	1	23	1	3	3	2	4	3	2	3	4	4	2	3	4	3	4	3	3	2	2	3	4	4	2	4	4
D0226	1	23	1	1	3	2	4	3	4	3	3	4	3	4	3	2	4	3	3	2	3	2	3	3	4	3	4
D0227	2	21	1	1	3	2	5	3	3	3	4	3	3	3	5	2	4	3	3	3	3	3	4	4	3	4	4
D0228	2	34	1	1	3	1	5	2	2	1	5	4	1	2	5	2	5	2	1	1	2	3	5	4	2	1	5
D0229	1	29	1	3	2	2	4	3	2	3	3	3	2	2	5	3	4	2	2	2	2	3	5	4	3	3	5
D0230	2	22	1	3	3	1	4	3	3	3	4	4	2	3	4	2	3	2	3	2	3	3	3	4	3	2	3
D0231	2	21	1	3	4	1	5	3	2	2	5	5	2	2	5	1	5	3	2	4	4	4	5	5	2	2	5
D0232	2	29	1	1	3	2	5	3	3	3	4	3	3	3	5	2	4	3	3	2	3	3	3	4	3	3	5
D0233	1	23	1	1	4	2	5	3	2	2	4	2	2	1	4	2	3	2	2	2	3	2	5	5	1	2	5
D0234	1	30	1	3	4	1	4	3	3	4	2	4	4	3	4	3	4	4	4	5	5	4	2	2	3	3	3
D0235	1	25	1	1	2	2	2	2	2	2	4	2	2	2	4	1	5	2	2	1	3	2	5	5	3	2	4
D0236	1	25	1	1	4	2	3	4	5	5	3	4	3	3	4	2	3	3	4	4	5	4	2	4	4	2	5
D0237	2	23	1	1	4	2	5	2	3	4	3	2	3	4	4	3	3	4	3	3	3	3	2	4	4	3	5
D0238	2	23	1	1	2	2	5	5	5	5	2	4	4	4	3	3	2	4	4	4	4	4	2	2	2	3	4
D0239	2	25	1	1	3	1	5	4	4	3	3	3	4	4	4	2	4	4	3	4	4	3	2	4	4	2	4
D0240	2	21	1	1	3	1	4	3	3	2	3	4	2	4	4	3	4	3	2	3	2	3	4	4	2	5	5
D0241	1	28	1	1	2	2	5	2	1	4	4	4	1	3	5	4	4	2	2	2	4	4	5	5	4	2	5
D0242	1	27	1	1	3	1	5	3	2	2	4	4	3	4	5	2	4	2	2	2	3	3	4	4	3	2	4
D0243	1		1	1	2	2	3	4	4	2	5	5	2	4	5	4	4	1	1	2	2	3	3	3	4	1	2
D0244	2	21	1	3	3	1	4	3	1	3	4	3	2	2	5	4	4	3	3	3	4	4	3	4	3	2	5
D0245	2	23	1	1	3	2	4	3	3	3	4	3	2	3	4	3	4	3	2	3	3	3	4	4	3	4	4
D0246	1	23	1	1	3	2	5	5	4	4	2	2	4	3	3	3	2	4	3	3	3	3	4	3	3	3	5
D0247	2	22	1	1	2	2	5	4	4	3	2	3	3	3	4	3	3	4	3	3	4	3	4	2	3	2	3
D0248	2	22	1	1	2	1	5	2	2	2	2	2	3	3	5	2	4	3	2	2	2	2	4	4	3	2	5
D0249	2	24	1	1	3	1	4	3	2	4	3	4	4	4	5	2	4	4	2	3	3	3	4	4	3	1	5
D0250	2	29	1	3	4	2	4	3	2	4	3	4	2	4	4	3	4	4	3	3	2	2	3	4	4	4	5
D0251	2	22	1	3	2	1	5	2	2	2	4	4	2	2	5	2	5	3	3	2	3	2	5	4	4	2	5
D0252	2	21	1	1	2	2	5	5	5	5	2	2	4	3	5	4	3	4	3	4	4	4	3	4	4	2	4
D0253	1	27	1	1	4	1	5	4	2	3	4	3	3	3	4	2	3	2	4	3	3	2	4	4	3	1	5
D0254	1	22	1	1	4	2	5	5	4	5	1	5	5	5	3	3	1	5	4	5	5	5	2	1	4	2	5
D0255	1	21	1	3	3	1	4	4	4	4	2	2	4	4	4	3	2	3	4	3	4	3	3	3	3	3	3
D0256	1	22	1	3	1	2	4	2	2	3	4	3	2	2	4	3	4	2	2	2	3	3	4	4	3	2	4
D0257	1	24	1	1	4	2	4	3	4	5	2	4	4	3	5	2	2	4	4	3	4	3	3	2	3	2	2
D0258	2	24	1	1	3	2	4	4	2	3	5	4	2	4	4	1	4	2	3	2	2	3	4	4	2	3	5
D0259	1	24	1	3	3	2	4	3	1	2	1	2	2	2	2	3	4	2	2	1	2	2	4	4	2	1	4
D0260	2	25	1	1	2	2	4	3	3	4	2	3	4	3	3	1	4	3	3	3	4	3	5	3	3	4	5
D0261	2	21	1	1	4	2	4	3	3	2	2	1	4	4	3	4	2	4	4	3	4	4	2	2	3	3	4
D0262	1	27	1	1	3	2	4	3	3	4	4	3	3	2	2	2	4	2	4	3	3	3	2	4	4	4	4
D0263	1	28	1	1	3	2	5	3	2	2	4	2	1	4	4	1	4	1	3	1	1	2	4	4	4	2	5
D0264	2	22	1	1	4	2	5	1	1	2	4	4	1	2	4	4	4	2	2	1	2	2	5	4	2	2	5
D0265	1	23	1	1	4	2	5	3	2	3	4	4	2	4	5	2	4	3	2	2	2	2	4	4	2	1	5
D0266	1	28	1	1	3	2	5	5	5	5	1	1	5	5	3	5	3	5	4		5	3	1	4	5	4	5
D0267	2	23	1	1	4	2	5	5	3	3	2	3	2	2	5	1	4	3	1	1	3	3	5	5	5	1	5
D0268	2	23	1	3	2	2	4	3	4	3	3	3	4	4	4	2	3	3	3	3	2	4	4	4	3	2	5
D0269	2	22	1	1	3	2	3	3	3	3	4	4	3	3	2	4	3	3	3	3	3	3	2	2	3	2	4
D0270	2	27	1	3	3	2	5	3	3	4	3	3	4	3	3	3	4	3	2	4	4	4	3	3	3	3	4
D0271	2	22	1	1	3	2	5	5	5	5	4	4	3	2	4	4	4	2	4	3	3	4	4	5	4	3	4
D0272	2	22	1	1	4	2	5	4	4	4	2	2	4	5	3	3	2	4	4	4	5	4	2	2	3	3	4
D0273	2	32	1	1	2	1	5	5	1	2	5	2	1	4	5	2	5	3	1	2	2	2	5	5	1	2	5
D0274	1	22	1	3	4	1	4	3	3	4	2	4	4	3	4	3	3	4	3	3	3	3	4	3	3	3	4
D0275	2	22	1	3	4	2	4		3	3	3	2	3	3	4	3	4	4	4	4	4	3	4	3	3	3	3
D0276	1	23	1	1	4	1	5	4	4	4	3	3	3	4	4	4	4	3	3	3	4	3	4	3	4	3	3
D0277	1	29	2	1	3	2	5	5	4	5	4	5	4	3	4	2	4	3	3	4	4	4	2	4	5	4	4
D0278	2	26	2	1	2	2	4	4	3	5	2	3	2	3	4	4	3	4	4	3	3	3	4	3	3	4	3
D0279	2	27	2	1	3	2	4	3	4	4	4	3	4	4	4	3	4	3	3	3	3	4	3	2	2	2	4
D0280	1	29	2	1	3	2	5	2	1	2	4	2	1	3	5	4	5	3	1	2	4	1	5	3	1	4	1
D0281	1	25	2	1	3	2	4	3	3	4	2	2	4	2	4	3	4	3	3	2	4	3	3	4	5	3	4
D0282	2	26	2	1	2	2	5	4	4	4	2	2	3	5	3	4	4	5	3	4	4	4	2	4	4	5	3
D0283	2	29	2	1	1	2	5	5	3	3	5	4	2	3	5	3	4	2	2	2	2	2	4	4	4	4	5
D0284	1	30	2	1	1	2	5	2	1	3	5	5	2	2	5	1	5	1	1	1	2	1	5	5	3	2	5
D0285	2	28	2	1	1	2	5	5	4	4	5	2	4	5	4	2	4	3	2	3	2	2	5	4	4	4	5
D0286	2	26	2	1	2	2	3	4	4	4	3	4	4	3	4	2	4	4	3	3	4	3	4	4	4	3	4
D0287	1	27	2	1	1	2	5	3	4	3	2	5	4	5	4	1	2	4	4	2	4	5	3	4	5	3	2
D0288	1	24	2	1	2	2	4	4	4	3	2	4	4	2	4	2	2	4	4	4	4	3	4	4	4	2	4
D0289	1	27	2	1	4	2	1	5	5	2	4	3	1	1	5	1	3	1	1	3	3	3	5	5	3	1	5
D0290	1	25	2	1	2	2	4	4	3	4	2	3	3	3	4	2	4	2	2	3	2	2	3	4	3	4	5
D0291	1	31	2	1	3	2	4	3	2	3	3	4	2	4	4	3	4	3	4	3	3	3	4	4	3	2	5
D0292	2	28	2	1	2	2	4	4	4	4	4	4	3	4	4	2	4	4	2	4	4	4	3	4	4	2	4
D0293	1	24	2	1	2	1	4	4	4	4	3	3	3	3	3	3	3	4	4	3	4	3	5	3	4		4
D0294	1	24	2	1	3	2	5	4	4	4	3	2	4	5	3	4	3	5	5	4	4	4	3	4	4	5	5
D0295	2	27	2	1	2	2	4	4	4	4	4	3	4	4	3	3	2	4	4	4	4	4	2	4	4	3	4
D0296	1	24	2	1	3	2	5	2	3	4	3	4	4	2	3	2	4	1	1	2	2	2	5	5	3	1	5
D0297	1	27	2	1	3	2	5	3	3	2	3	4	4	3	3	2	4	2	2	2	2	1	4	4	3	3	2
D0298	1	26	2	1	3	2	5	4	4	4	2	3	4	3	2	2	2	4	4	4	3	2	3	4	5	3	5
D0299	1	24	2	1	3	2	5	2	2	3	5	2	5	2	2	2	2	5	5	4	5	5	2	1	4	1	5
D0300	2		2	1	2	2	4	4	4	4	3	3	3	4	3	3	3	3	3	3	3	3	3	3	3	3	4
D0301	1	31	2	1	2	2	3	3	4	4	4	4	3	4	5	2	3	4	4	3	4	3	2	4	4	3	5
D0302	2	25	2	1	2	2	5	3	3	4	4	5	5	5	3	4	3	4	4	4	4	3	4	3	5	4	3
D0303	2	30	2	1	3	2	5	4	1	2	4	3	3	3	3	2	4	3	2	1	2	3	5	5	4	2	5
D0304	1	28	2	1	3	2	5	5	3	4	3	3	3	3	4	4	4	3	3	3	3	2	3	3	3	2	4
D0305	1	32	2	1	2	2	5	2	2	1	5	1	2	2	2	2	5	2	2	2	1	3	5	5	3	3	4
D0306	1	33	2	1	3	2	5	2	2	4	5	3	3	1	5	1	4	2	2	1	2	2	5	5	4	2	5
D0307	1	25	2	1	4	2	3	3	2	2	4	3	2	3	4	2	3	3	2	3	2	3	4	4	3	2	4
D0308	2	30	2	1	2	1	5	4	2	2	4	4	3	3	5	2	4	3	2	2	2	4	4	5	4	4	5
D0309	2	24	2	1	4	1	4	3	3	4	3	4	4	3	5	4	4	3	3	4	4	3	3	3	4	3	3
D0310	1	30	2	1	2	2	4	3	3	3	2	3	4	3	3	3	3	3	2	3	3	3	4	4	2	2	4
D0311	2	26	2	1	1	2	5	4	4	4	3	4	4	4	4	3	3	4	4	3	4	3	3	4	4	3	3
D0312	2	26	2	1	1	1	4	4	4	4	3	3	4	4	4	3	3	4	4	4	3	3	4	4	3	3	4
D0313	1	25	2	1	4	1	4	3	3	3	3	3	4	3	5	3	4	3	3	3	3	3	4	4	3	2	5
D0314	1	30	2	1	2	2	4	3	1	3	3	4	2	4	4	2	4	3	2	3	3	3	3	4	3	3	4
D0315	1	28	2	1	2	2	4	2	2	2	4	5	2	3	5	1	5	2	1	1	1	1	5	5	4	1	5
D0316	2	23	2	1	4	2	4	4	4	3	2	2	4	4	3	3	2	3	3	3	3	3	2	2	3	2	4
D0317	1	27	2	1	3	2	5	2	3	4	4	4	2	3	5	2	4	3	3	2	2	2	4	3	3	4	5
D0318	2	27	2	1	2	2	4	4	4	4	2	2	4	4	4	4	2	4	4	3	3	3	3	3	4	4	4
D0319	2	28	2	1	2	2	5	4	4	4	3	2	4	4	4	3	3	4	4	4	4	3	2	2	4	3	5
D0320	1	27	2	1	3	2	2	3	3	4	3	2	4	3	3	3	2	3	4	3	3	4	2	2	3	3	3
D0321	1	27	2	1	3	2	5	4	4	4	2	3	4	4	2	3	3	4	4	3	4	3	5	3	3	4	4
D0322	1	24	2	1	2	2	3	3	3	3	2	4	4	2	2	3	2	3	3	3	3	3	4	4	2	2	3
D0323	2	26	2	1	2	2	5	4	4	4	1	3	5	5	5	5	2	5	4	4	5	4	1	2	4	4	5
D0324	1	24	2	1	1	2	5	4	4	4	1	3	4	5	3	4	2	5	4	4	5	4	1	2	4	4	5
D0325	1	24	2	1	4	2	3	3	4	3	4	3	3	4	3	2	4	3	3	4	3	4	4	3	2	2	3
D0326	1	23	2	1	4	2	3	3	4	3	4	3	3	4	3	2	4	3	3	4	3	4	4	3	2	2	3
D0327	1	25	2	1	3	2	5	4	4	4	4	3	4	5	4	4	4	4	3	5	4	4	4	3	4	4	3
D0328	1	27	2	1	3	2	5	5	3	3	2	2	4	4	2	3	1	5	3	5	3	4	3	4	4	4	4
D0329	1	27	2	1	3	2	4	4	3	4	2	2	3	2	4	2	2	4	3	4	4	2	2	2	3	2	4
D0330	1	24	2	1	2	2	5	4	3	3	2	4	2	4	3	2	4	4	4	4	4	3	2	4	4	1	5
D0331	2	27	2	1	3	1	5	3	2	3	4	4	2	1	4	3	4	2	1	2	2	4	3	4	5	1	5
D0332	1	27	2	1	2	2	4	3	4	3	5	4	3		2	3	2	4	5	4	3	3	3	4	4	4	2
D0333	1	24	2	1	3	2	4	3	3	4	2	3	4	4	4	4	2	4	3	3	4	4	4	3	3	2	4
D0334	2	23	2	1	4	1	4	3	4	4	3	3	3	4	2	2	2	2	2	1	3	3	4	4	4	2	5
D0335	2	28	2	1	4	2	4	4	3	4	4	5	3	4	4	1	1	4	4	3	4	3	5	5	5	2	3
D0336	1	28	2	1	4	2	3	4	3	4	2	2	4	3	4	4	4	4	3	3	3	3	3	2	4	4	5
D0337	1	27	2	1	4	2	5	3	3	5	5	5	2	3	5	4	1	3	3	3	3	3	5	5	1	2	5
D0338	2	27	2	1	3	2	4	4	2	4	2	2	3	4	3	3	4	3	3	2	3	2	4	4	2	3	4
D0339	1	33	2	1	4	2	3	2	2	2	5	5	2	2	4	2	5	2	2	1	2	1	5	5	3	1	5
D0340	1	24	2	1	2	2	4	4	4	3	2	4	4	2	4	1	4	4	4	3	3	4	3	4	3	3	4
D0341	1	24	2	1	2	2	5	5	4	5	2	2	5	5	5	1	1	5	5	5	5	5	1	1	4	4	5
D0342	1	24	2	1	2	2	4	3	5	4	4	5	4	5	3	4	5	4	5	4	5	3	5	4	3	4	5
D0343	1	27	2	1	1	1	5	5	4	4	3	2	5	5	4	2	2	5	4	5	5	4	2	2	3	1	5
D0344	2	25	2	1	2	2	4	2	2	3	3	2	3	2	4	2	3	3	2	2	2	2	3	3	4	2	4
D0345	1	33	2	1	3	2	4	4	3	4	2	2	4	4	4	4	4	4	3		4	3	5	4	4	2	5
D0346	2	26	2	1	2	2	5	4	4	4	4	4	3	3	5	2	5	2	2	3	4	3	4	4	4	4	4
D0347	2	32	2	1	2	1	5	3	2	4	5	4	1	2	4	2	5	2	1	2	3	4	4	5	2	3	4
D0348	1	29	2	1	2	2	5	3	1	1	5	3	3	3	2	1	2	1	2	2	3	1	1	5	3	3	3
D0349	1	26	2	1	3	2	3	4	3	4	2	2	4	3	4	4	4	4	3	3	3	3	3	2	4	4	5
D0350	1	26	2	1	2	2	4	3	4	4	2	3	4	4	3	3	2	4	4	4	4	4	3	2	3	3	3
D0351	1	31	2	1	4	2	3	3	4	4	3	4	4	4	4	2	2	4	4	4	4	4	4	2	4	2	4
D0352	1	36	2	1	2	2	4	3	3	3	2	3	3	3	4	2	3	3	3	4	4	4	2	3	3	2	4
D0353	1	28	2	1	2	2	5	3	4	4	5	3	5	2	5	1	4	3	2	1	4	4	3	5	5	2	5
D0354	2	27	2	1	3	2	5	5	2	3	4	2	3	4	4	3	2	4	4	3	3	2	4	4	2	4	4
D0355	1	30	2	1	2	2	5	2	2	3	5	2	4	2	4	2	4	2	2	2	2	3	4	2	2	2	5
D0356	1	32	2	1	3	2	5	5	5	5	2	3	5	5	4	5	1	4	5	5	5	5	2	4	4	4	4
D0357	1	25	2	1	3	2	4	3	5	4	3	4	4	4	3	5	3	4	5	2	3	3	4	5	3	4	4
D0358	2	25	2	1	2	2	4	4	3	2	4	3	3	4	3	3	3	3	3	2	3	3	3	4	3	2	3
D0359	2	25	2	1	4	2	5	2	1	1	5	2	3	2	5	3	5	2	1	2	2	3	4	5	3	4	4
D0360	1	26	2	1	2	2	4	4	3	3	3	3	3	2	4	3	3	3	4	3	3	3	4	4	2	2	4
D0361	1	29	2	1	3	2	5	4	4	5		3	4	4	4	5	2	4	4	5	2	2	2	4	3	4	5
D0362	2	25	2	1	2	1	5	4	2	3	4	3	2	2	4	2	4	2	2	2	2	3	4	4	1	2	5
D0363	2	26	2	1	4	2	5	4	2	3	4	2	1	2	4	1	4	2	2	2	2	3	4	4	3	1	5
D0364	1	27	2	1	2	2	5	5	5	4	3	3	4	3	3	4	2	3	3	3	3	3	4	4	3	3	4
D0365	2	28	2	1	1	2	5	3	3	3	4	3	3	3	3	3	3	3	3	3	4	3	4	4	4	2	3
D0366	1	34	2	1	4	2	4	3	3	3	2	2	2	3	3	1	3	3	3	2	2	2	5	5	1	1	5
D0367	1	32	2	1	2	2	5	4	4	4	1	2	2	4	3	3	2	4	4	4	4	4	2	3	4	4	5
D0368	2	28	2	1	2	2	5	4	4	4	2	2	4	3	3	2	2	4	4	4	4	3	2	3	3	3	5
D0369	1	23	2	1	2	2	3	3	2	4	4	4	4	2	4	4	5	2	3	2	2	1	5	4	1	1	5
D0370	1	25	2	1	2	2	4	3	4	3	2	3	4		3	2	2	5		3	3	4	3	4	3	5	5
D0371	1	30	2	1	3	2	2	4	2	3	1	2	2	4	4	2	5	3	4	3	3	2	2	4	4	2	5
D0372	1	24	2	1	2	2	5	3	4	3	3	3	3	3	2	2	3	4	3	3	4	4	2	3	4	2	4
D0373	1	24	2	1	2	2	5	5	5	5	3	3	4	4	3	4	4	4	4	3	4	3	4	4	3	3	4
D0374	2	27	2	1	3	2	2	3	3	4	4	3	2	3	5	2	3	3	3	3	3	3	4	4	2	2	4
D0375	1	20	5	2	4	1	1	3	4	4	1	2	5	5	5	1	2	5	5	2	5	2	1	3	5	2	3
D0376	2	20	5	2	1	2	3	4	2	3	3	2	2	4	4	4	4	4	4	4	4	2	3	4	4	3	4
D0377	2	20	2	1	2	2	5	4	4	4	4	4	4	4	4	4	3	3	2	3	3	3	2	3	3	3	4
D0378	2	19	2	1	3	2	4	3	4	4	2	2	4	4	3	4	2	4	4	4	4	4	2	2	3	2	4
D0379	1	22	13	3	2	2	5	3	4	4	2	2	4	4	4	3	4	4	4	4	4	4	3	2		3	3
D0380	2	18	13	1	2	2	5	4	5	5	5	4	4	4	3	5	4	5	4	3	4	2	3	4	4	3	5
D0381	1	20	5	2	3	2	3	3	3	4	4	2	2	4	3	3	3	3	3	3	3	2	3	4	3	2	4
D0382	1	19	17	1	3	2	4	4	3	4	4	3	4	2	4	3	4	4	3	2	4	3	4	4	3	4	3
D0383	1	20	5	2	3	2	4	4	5	5	3	4	4	4	5	4	4	4	4	4	3	4	2	3	4	5	4
D0384	1	19	5	2	3	2	5	3	4	4	2	3	4	5	3	3	2	5	4	4	5	5	2	2	3	4	5
D0385	1	23	15	4	3	2	4	3	3	3	3	3	3	3	3	3	3	3	3	3	4	4	4	3	3	4	4
D0386	2	18	9	1	4	2	4	2	4	4	2	3	4	4	4	3	2	4	4	3	3	3	2	3	4	4	4
D0387	2	20	5	2	2	2	4	3	3	4	2	3	4	4	4	2	3	4	3	3	4	3	3	4	2	2	5
D0388	2	20	5	2	3	2	5	3	4	4	2	2	4	4	4	4	4	3	2	2	3	3	3	3	4	4	5
D0389	2	19	17	1	2	2	3	4	4	4	2	4	5	4	4	3	2	4	3	3	4	3	2	4	4	2	5
D0390	2	18	17	1	3	2	4	3	4	4	3	2	4	4	3	3	3	4	4	4	4	4	3	3	3	3	4
D0391	1	21	15	3	3	2	4	4	3	3	2	2	2	3	3	2	2	3	3	3	3	3	3	3	3	2	4
D0392	2	21	1	3	3	2	4	3	3	3	2	2	4	3	3	4	4	4	3	3	4	3	3	2	3	3	3
D0393	2	20	5	2	2	2	4	4	4	4	2	2	5	4	3	3	2	4	4	4	4	3	3	2	2	2	5
D0394	1	20	5	2	3	2	4	3	3	4	4	3	5	5	4		5	5	3	3	4	4	2		4	4	4
D0395	2	18	13	1	2	2	5	3	3	4	3	3	4	4	3	3	3	4	3	3	4	3	4	3	4	2	4
D0396	2	19	13	1	2	2	4	3	3	3	3	3	2	3	3	3	4	4	3	3	3	3	3	4	4	3	4
D0397	2	22	14	1	3	2	5	3	4	4	3	3	4	3	4	2	3	3	2	3	3	3	3	3	3	3	3
D0398	2	18	5	1	4	2	5	4	4	4	2	3	4	4	3	3	4	5	5	5	5	5	3	2	4	3	5
D0399	1	19	5	1	3	2	3	3	3	4	2	4	4	3	4	2	4	4	2	4	4	3	4	5	3	5	4
D0400	1	23	11	4	3	2	5	4	4	4	3	4	3	3	3	3	4	3	3	4	3	3	3	3	3	4	3
D0401	2	19	5	2	3	2	5	3	4	3	3	4	3	4	4	3	4	2	3	3	3	3	2	4	3	2	3
D0402	2	19	8	1	4	2	5	3	5	5	2	2	4	4	3	3	4	3	3	4	3	2	3	4	4	3	3
D0403	2	19	8	1	4	2	4	3	4	4	2	3	3	4	4	3	4	4	4	3	3	3	4	2	3	4	2
D0404	2	19	13	1	3		4	4		4	2	3	4	4	3	3	3	4	3	4	4	3	3	4	4	4	5
D0405	2	18	5	1	2	2	5	5	5	5	4	4	5	3	4	4	5	5	4	3	3	4	3	4	4	3	5
D0406	1	23	5	3	3	2	3	4	4	4	3	4	5	3	4	3	3	2	4	4	5	3	2	3	5	2	4
D0407	2	19	17	1	3	2	4	4	4	4	3	4	4	4	5	4	5	3	4	3	3	3	4	4	4	2	5
D0408	2	23	10	4	4	2	5	5	5	5	1	4	5	5	3	3	1	5	5	3	4	3	3	3	3	4	4
D0409	1	19	5	1	3	2	5	4	3	4	2	3	3	4	3	4	3	3	3	3	4	4	3	3	4	4	3
D0410	2	19	17	1	4	2	5	5	5	5	1	3	5	3	3	3	2	5	5	5	5	5	4	3	3	3	3
D0411	1	19	15	1	4	2	5	4	3	4	4	2	4	4	3	4	4	4	3	4	5	4	4	4	3	4	4
D0412	2	24	5	4	2	2	5	3	4	4	4	4	2	4	5	1	5	4	3	3	4	4	5	4	2	1	5
D0413	2	20	5	2	2	2	5	3	4	4	2	2	5	4	3	1	2	5	4	4	4	4	2	2	3	2	5
D0414	2	19	5	2	2	2	5	4	4	4	2	3	4	4	4	4	4	4	4	4	4	4	3	3	5	4	3
D0415	2	20	5	2	3	2	5	5	3	5	2	4	2	4	4	3	4	4	3	3	3	3	4	3	3	3	3
D0416	2	20	5	2	3	2	4	3	3	4	4	2	4	4	4	4	2	4	4	4	4	4	2	3	4	4	4
D0417	1	22	9	1	2	2	3	4	3	3	4	5	4	3	3	3	2	4	3	4	4	3	3	3	4	4	3
D0418	2	19	2	1	3	2	5	5	5	5	2	3	4	4	3	4	1	5	4	5	5	4	1	4	4	3	5
D0419	2	19	13	1	2	2	5	4	4	4	2	3	4	3	3	4	4	3	3	2	3	3	2	3	3	4	3
D0420	2	19	2	1	2	2	5	5	4	5	3	5	4	4	5	4	4	5	4	3	4	4	3	3	3	2	4
D0421	2	19	5	1	2	2	4	4	4	2	2	2	4	2	4	4	4	3	3	3	4	3	5	4	4	3	3
D0422	2	20	5	2	2	2	3	3	2	3	4	2	5	3	3	1	4	3	4	2	3	3	3	1	3	4	5
D0423	2	20	5	2	2	2	3	4	4	3	3	4	5	4	4	2	3	3	2	3	3	3	2	3	2	4	4
D0424	1	19	12	1	2	2	4	3	4	4	4	3	4	4	3	4	5	4	3	2	3	2	4	2	2	2	5
D0425	2	18	12	1	3	2	4	4	3	4	2	3	4	4	3	3	2	4	4	4	4	3	2	2	4	3	3
D0426	1	19	12	1	4	2	5	5	5	5	3	3	4	3	5	3	4	4	3	3	4	3	2	3	3	2	5
D0427	1	22	12	1	2	2	5	5	5	5	4	5	5	2	3	1	1	5	4	5	3	4	3	5	4	1	5
D0428	1	20	12	1	3	2	4	3	4	4	2	3	3	4	4	4	4	4	4	3	5	4	4	4	5	4	3
D0429	1	19	12	1	4	1	5	3	4	4	2	4	3	3	3	3	4	4	4	3	4	4	2	3	3	3	4
D0430	2	19	12	1	2	2	4	3	4	4	4	4	4	4	4	4	4	3	4	4	3	3	3	4	4	3	4
D0431	1	17	12	1	2	2	5	3	3	2	2	4	3	2	5	2	2	3	2	2	2	2	3	4	3	3	3
D0432	2	19	12	1	3	2	5	3	3	4	3	2	3	4	4	3	4	3	3	3	4	3	5	5	4	3	5
D0433	2	20	12	1	1	2	5	5	2	3	3	3	3	4	3	3	3	4	4	4	4	4	5	4	4	2	4
D0434	2	19	12	1	3	2	5	4	4	5	1	2	5	5	5	5	1	3	4	3	4	4	4	3	2	4	5
D0435	1	20	12	2	2	2	3	4	5	3	3	5	3	4	4	3	3	3	3	2	4	3	3	4	3	3	3
D0436	1	21	12	3	3	2	5	4	4	4	3	3	4	3	4	4	4	4	3	4	3	3	3	3	3	3	3
D0437	2	20	12	2	3	1	5	5	4	5	3	5	5	5	1	4	2	5	3	4	5	5	5	4	3	1	5
D0438	1		12	2	2	2	4	4	4	4	3	3	3	4	4	4	2	4	3	4	3	3	4	3	3	2	3
D0439	2	20	12	2	4	2	5	4	4	4	3	3	4	4	4	3	2	4	3	4	3	3	3	2	3	3	3
D0440	1	22	12	2	4	2	5	4	3	3	2	3	3	2	3	1	4	3	3	2	2	2	4	3	3	4	5
D0441	2	20	12	2	4	2	4	5	4	5	3	4	4	3	4	5	4	5	4	3	5	4	5	5	4	5	4
D0442	2	22	12	2	3	2	4	4	4	3	2	2	4	4	3	3	2	3	4	4	4	4	2	3	3	3	3
D0443	1	23	12	2	2	2	5	3	3	3	4	4	3	2	4	2	4	4	3	4	4	2	4	4	3	4	2
D0444	2	21	12	2	1	2	5	3	3	4	4	2	5	5	4	3	4	4	3	3	3	3	5	4	4	4	5
D0445	2	19	12	2	3	2	5	3	3	3	4	3	4	4	3	3	3	4	2	3	3	3	3	4	4	3	4
D0446	2	22	12	2	2	2	5	3		4	3	3	4	3	4	4	3	5	5	4	3	5	5	4	5	3	3
D0447	2	20	12	2	3	2	4	4	4	4	3	3	2	4	3	4	2	3	3	3	3	2	3	4	3	3	3
D0448	1	22	12	2	3	2	4	4	4	5	3	3	2	4	5	4	4	3	3	3	2	5	4	4	5	4	3
D0449	2	23	12	4	3	2	4	3	3	3	3	2	4	4	3	4	3	4	3	3	3	3	4	3	3	4	3
D0450	1	24		4	3	2	3	3	3	3	3	4	2	5	3	2	4	4	3	2	5	3	2	4	5	4	4
D0451	1	25	12	4	3	2	5	5	5	5	4	3	4	5	5	1	5	3	3	4	4	5	5	5	4	4	5
D0452	1	25	12	4	3	2	5	3	5	3	2	5	3	4	4	3	3	4	4	4	4	4	3	3	2	3	4
D0453	2	22	12	4	3	2	5	2	2	2	4	2	5	3	2	2	2	2	3	3	3	3	5	4	3	3	3
D0454	2	21	5	4	4	2	5	4	4	4	3	4	4	3	4	3	2	4	3	5	5	4	3	4	5	4	4
D0455	1	23	12	4	4	1	3	3	3	3	2	2	4	3	2	3	2	5	4	3	2	1	2		3	2	2
D0456	2	18	3	1	3	2	5	4	4	5	2	2	5	4	4	3	1	5	5	5	4	3	2	4	3	3	5
D0457	1	19	3	1		2	2	4	3	4	5	3	2	2	4	2	2	2	3	2	2	2	2	3	3	3	3
D0458	1	20	3	1	2	2	5	2	3	4	2	4	3	2	4	2	2	3	4	2	2	3	3	4	4	2	2
D0459	1	22	3	1	3	2	4	2	2	2	5	5	3	1	5	1	3	2	3	2	4	4	4	5	4	1	5
D0460	1	20	3	1	3	2	2	3	3	3	2	3	3	4	3	3	2	3	4	2	3	2	3	2	3	4	3
D0461	1	18	3	1	4	1	5	4	4	5	3	3	4	5	4	4	3	5	5	4	4	4	3	4	5	4	3
D0462	1	25	9	3	3	2	4	4	4	4	3	3	3	4	4	4	4	4	3	3	4	4	4	3	3	4	3
D0463	2	20	3	1	3	2	4	4	4	4	3	2	4	4	3	3	2	4	4	4	4	3	1	2	3	3	4
D0464	2	20	3	1	1	2	4	4	2	3	4	4	4	4	5	2	3	3	4	2	4	2	3	4	2	2	4
D0465	2	18	3	1	2	2	5	4	4	2	3	5	5	2	4	5	3	4	5	2	5	4	5	3	4	5	2
D0466	1	19	3	1	3	1	4	4	4	3	4	2	4	2	4	3	3	2	2	1	2	2	4	3	2	2	4
D0467	1	19	9	2	3	2	5	3	3	4	3	4	4	4	3	4	2	5	4	4	4	4	3	3	4	3	5
D0468	1	22	3	1	3	1	3	3	3	5	4	2	3	5	4	4	5	4	4	5	4	3	5	5	4	3	5
D0469	2	21	5	3	2	2	2	3	3	4	4	3	4	3	4	3	3	4	4	3	4	3	4	2	4	3	4
D0470	1	18	3	1	1	2	4	3	3	4	2	2	4	4	4	3	4	4	4	4	4	3	2	3	2	3	4
D0471	2	20	14	2	2	2	5	4	3	4	2	2	3	4	3	2	3	3	2	3	3	3	3	3	4	2	5
D0472	2	20	3	1	3	1	4	2	2	2	4	4	5	4	4	4	5	4	3	1	4	3	2	5	4	2	5
D0473	1	18	3	1	2	2	4	4	4	3	2	3	5	3	4	3	2	3	4	3	4	3	3	2	4	3	4
D0474	2	20	3	1	3	2	4	3	4	4	3	3	4	4	3	3	3	4	4	4	4	4	3	3	4	3	4
D0475	1	24	3	1	1	2	3	4	4	4	2	2	4	4	3	4	2	4	4	3	4	4	2	2	4	3	5
D0476	2	18	3	1	2	2	5	4	5	4	4	2	3	3	3	3	3	5	3	3	4	3	2	3	2	4	4
D0477	1	19	3	1	3	2	5	5	4	3	2	2	4	3	3	3	2	4	3	3	4	3	2	2	3	4	4
D0478	1	18	3	1	3	2	5	4	3	3	2	3	4	4	3	3	2	5	4	4	4	4	5	3	4	4	5
D0479	2	22	3	1	1	2	4	2	2	4	4	2	3	4	4	3	4	2	3	2	2	2	4	4	2	2	4
D0480	1	20	3	1	3	2	4	4	4	3	4	3	4	3	4	3	4	4	2	3	4	4	3	3	4	3	2
D0481	1	22	3	1	2	2	5	5	3	3	2	2	4	3	4	1	3	4	3	4	4	3	3	2	2	1	4
D0482	1	18	3	1	3	2	5	3	3	4	4	3	5	3	3	3	2	4	4	3	4	4	2	5	3	2	3
D0483	1	18	3	1	2	2	5	3	3	5	2	4	3	4	4	3	4	4	4	3	4	4	5	5	5	2	4
D0484	1	21	3	1	2	1	5	3	1	1	5	5	1	1	5	1	5	1	1	1	1	1	5	5	1	1	5
D0485	2	21	3	1	3	2	4	2	2	2	4	5	2	2	3	2	5	2	4	2	3	3	5	5	1	1	1
D0486	2	20	3	1	3	2	5	5	5	5	2	2	5	5	5	3	2	4	4	4	4	4	3	2	2	2	4
D0487	2	21	3	1	4	2	3	4	2	2	4	4	4	4	5	3	4	3	2	2	2	2	4	4	4	2	5
D0488	2	19	3	1	2	2	5	2	2	3	4	2	4	4	3	3	3	4	4	3	4	2	5		4	3	5
D0489	1	22	15	3	3	2	5	4	5	5	2	3	5	5	3	3	4	5	4	3	3	4	2	3	4	4	4
D0490	1	22	8	2	2	2	5	2	2	4	3	4	4	4	4	3	3	4	3	3	3	3	2	4	2	2	5
D0491	1	20	3	1	2	2	2	3	2	3	5	2	2	2	3	1	4	2	2	2	3	4	3	1	2	1	5
D0492	1	20	3	1	2	2	4	4	3	4	4	2	4	3	3	2	4	4	4	3	3	3	3	3	4	4	4
D0493	1	20	12	1	2	2	5	3	3	3	3	3	3	3	3	3	1	5	5	3	3	3	1	3	3	3	3
D0494	2	22	14	4	4	2	5	5	3	3	2	2	4	4	2	2	2	4	4	3	4	4	2	2	3	2	5
D0495	2	22	14	4	2	2	4	3	3	4	2		3	4	3	2	2	4	3	3	3	4	3	3	3	2	4
D0496	2	22	9	4	2	2	5	3	2	4	4	1	5	5	2	5	1	5	3	4	5	5	2	4	1	2	5
D0497	2	19	12	1	3	2	4	4	4	4	4	4	5	2	3	2	1	3	2	4	4	1	5	4	2	1	3
D0498	2	19	12	1	3	2	5	4	3	4	2	3	4	4	4	2	3	4	4	3	4	3	3	2	3	3	3
D0499	2	19	12	1	3	2	4	4	3	4	3	4	5	4	3	4	3	4	3	3	3	3	3	3	4	3	5
D0500	2	19	12	1	2	2	4	4	4	4	3	3	4	4	4	4	2	4	4	4	4	4	2	3	3	3	5
D0501	2	18	9	1	2	2	4	3	3	3	2	3	4	3	4	4	4	3	3	3	4	4	2	3	3	3	4
D0502	2	18	9	1	2	2	4	3	4	4	2	2	4	4	4	4	4	4	4	4	4	4	4	4	3	4	3
D0503	1	19	9	1	3	2	5	3	3	4	3	4	3	4	4	4	2	4	3	3	4	3	3	2	3	4	4
D0504	1	22	6	2	4	2	5	4	4	4	3	3	3	4	2	2	3	3	4	3	3	4	3	3	3	2	3
D0505	2	19	12	1	4	2	4	3	4	4	4	2	4	4	3	3	4	4	3	3	3	3	2	2	3	3	3
D0506	2	20	14	3	2	2	4	3	4	3	3	2	4	4	4	3	3	3	3	2	3	4	3	4	3	2	3
D0507	2	19	16	1	2	2	4	4	4	3	3	2	3	2	3	3	3	3	3	3	3	3	3	4	3	2	5
D0508	2	19	16	1	3	2	5	4	4	4	2	2	2	4	3	3	4	4	4	3	4	3	2	3	4	2	5
D0509	2	19	6	1	3	2	3	3	4	4	2	3	4	3	3	3	2	4	3	3	3	3	2	2	3	3	3
D0510	2	21	9	1	3	2	4	2	4	4	4	4	5	5	5	5	3	5	4	5	5	3	3	3	3	3	5
D0511	2	19	16	1	2	2	1	3	2	2	4	5	2	2	3	3	3	2	2	2	2	3	3	3	2	2	2
D0512	1	18	9	1	4	2	4	4	5	5	2	2	4	4	4	3	4	4	4	3	4	4	3	3	4	3	3
D0513	1	19	9	1	3	1	4	5	5	5	2	5	5	5	5	5	1	5	5	5	5	1	1	4	5	3	5
D0514	2	19	5	1	2	2	4	4	3	4	2	3	4	4	3	3	3	3	4	4	4	3	2	3	4	3	3
D0515	2	24	14	4	3	2	5	3	3	3	2	3	2	3	4	1	2	3	3	4	4	4	2	2	3	2	5
D0516	2	19	12	1	4	2	4	4	4	4	2	3	5	5	4	3	4	4	4	4	4	4	2	1	4	4	5
D0517	2	20	12	1	4	2	5	5	4	4	2	5	3	5	4	4	2	4	3	4	4	4	1	3	4	3	5
D0518	2	18	9	1	4	2	5	4	4	3	3		4	4	3	2	2	3	3	4	4	3	3	3	3	3	4
D0519	2	19	9	1	2		5	5	3	5	3	3	5	4	5	3	3	3	4	3	4	3	2	3	3	3	4
D0520	2	19	12	1	4	2	5	5	5	5	1	3	5	5	3	3	2	5	4	3	5	5	3	2	5	3	5
D0521	2	19	12	1	3	2	5	3	5	3	2	3	3	2	3	3	4	3	3	2	3	2	3	2	3	2	3
D0522	1	19	9	1	3	2	4	4	4	4	2	3	4	4	4	4	2	4	4	4	4	4	3	2	3	3	4
D0523	2	23	9	4	3	2	4	4	3	3	3	4	4	3	4	2	3	3	3	3	3	4	4	3	3	3	3
D0524	2	19	6	1	3	2	5	3	3	3	3	4	4	4	5	4	4	4	3	3	3	2	3	4	4	3	5
D0525	2	19	12	1	3	2	4	3	4	2	2	2	5	4	4	3	3	5	4	4	4	3	3	3	3	3	4
D0526	2	19	12	1	4	2	4	4	5	5	4	3	4	5	4	4	3	5	5	3	3	3	5	4	4	3	5
D0527	2	22	11	4	3	2	5	5	4	5	4	3	3	4	3	3	3	4	2	3	3	3	3	3	3	3	3
D0528	1	23	5	3	3	2	4	4	4	5	5	4	4	5	5	4	3	4	4	3	3	3	2	2	3	4	4
D0529	2	18	12	1	3	2	5	4	4	3	3	3	4	4	4	4	4	4	4	4	4	3	2	4	3	3	3
D0530	2	18	12	1	2	1	5	5	4	4	2	3	5	5	4	4	3	4	4	4	3	3	2	2	2	4	4
D0531	1	19	12	1	4	2	4	3	4	3	3	3	2	4	2	3	2	4	3	3	3	2	3	3	4	2	3
D0532	2	20	12	1	3	2	4	4	4	5	2	4	5	5	5	4	4	4	4	3	3	4	4	3	4	5	4
D0533	2	21	5	4	2	2	4	4	3	4	4	3	4	4	4	2	4	3	2	3	3	2	3	3	2	4	4
D0534	2	30	5	4	3	2	4	4	3	3	3	4	4	3	5	4	2	4	4	3	3	3	2	4	3	3	5
D0535	2	22	5	4	2	2	5	4	3	4	3	3	4	4	4	4	3	3	3	4	3	4	4	3	3	4	4
D0536	2	22	5	4	4	1	4	4	4	2	2	2	3	3	3	3	3	3	4	3	3	3	4	2	3	2	5
D0537	1	25	5	4	3	2	5	5	3	4	4	3	4	3	4	2	3	5	4	4	3	4	3	4	4	3	3
D0538	1	25	5	4	1	2	5	2	1	1	1	5	3	5	4	5	5	3	1	2	1	5	5	5	1	1	5
D0539	2	22	5	4	4	2	5	4	3	4	2	2	4	4	3	2	2	4	4	4	4	3	2	3	3	2	5
D0540	2	22	5	4	4	2	5	4	5	5	2	4	4	4	4	3	3	5	5	5	5	5	2	2	4	5	5
D0541	2	22	5	4	3	2	4	4	3	4	2	3	5	4	4	3	3	3	4	3	3	3	3	3	3	3	3
D0542	2	22	5	4	3	2	4	4	4		2	3	4	4	3	3	3	4	4	3	3	3	3	3	4	4	4
D0543	2	22	5	4	3	2	5	5	4	3	2	2	4	3	4	2	2	3	3	4	4	3	5	4	4	3	3
D0544	2	22	5	4	3	2	4	3	3	3	2	4	3	3	4	3	3	4	3	3	3	4	2	2	3	3	2
D0545	2	21	5	4	3	2	4	3	4	3	2	1	4	3	4	2	4	4	4	3	3	2	4	4	3	2	3
D0546	2	24	5	4	2	2	4	3	4	3	2	3	3	4	3	3	3	4	3	3	4	3	3	3	3	4	4
D0547	2	22	5	4	3	2	5	4	5	5	1	1	3	4	5	2	3	4	2	4	4	4	3	3	3	3	3
D0548	1	25	5	4	3	2	5	4	3	3	2	3	5	4	3	2	3	4	4	4	3	3	3	2	2	2	5
D0549	2	22	5	4	3	2	4	3	3	4	2	3	3	4	4	3	2	3	4	3	3	4	3	3	3	3	4
D0550	2	22	5	4	3	2	5	4	5	4	2	2	4	4	4	4	2	4	4	4	5	4	1	2	4	4	5
D0551	2	21	5	4	3	2	5	5	3	4	3	4	3	4	4	4	4	3	3	3	4	4	3	3	4	3	3
D0552	2	21	5	4	4	2	5	3	4	4	2	2	3	3	4	2	2	4	4	3	3	3	3	3	3	3	3
D0553	2	22	5	4	2	2	4	4	4	3	3	3	3	4	4	4	2	3	3	3	3	3	3	3	3	4	4
D0554	2	23	5	4	2	2	2	2	3	2	2	2	3	2	3	2	3	3	2	2	2	2	2	3	3	3	3
D0555	2	21	5	4	4		5	5	2	3	2	2	4	4	4	2	2	3	3	3	3	3	3	3	3	3	3
D0556	2	21	5	4	4	2	5	3	3	3	3	3	4	3	3	3	3	3	3	3	3	3	3	3	3	3	3
D0557	2	22	5	4	4	2	5	4	4	4	3	3	3	3	3	3	3	3	3	3	3	3	3	3	3	3	4
D0558	2	22	5	4	4	2	5	5	5	5	1	2	5	5	3	5	1	5	5	5	5	5	3	3	3	5	5
D0559	2	21	5	4	3	2	5	3	3	4	4	4	2	4	5	3	4	2	3	2	3	2	4	4	3	3	5
D0560	2	22	5	4	3	2	4	3	4	3	3	3	2	4	4	4	2	4	3	3	3	3	5	3	3	4	4
D0561	2	21	5	4	3	2	4	3	3	4	3	3	4	2	2	3	4	4	3	3	4	4	3	2	3	4	4
D0562	2	22	5	4	3	2	5	5	5	5	3	5	5	5	4	3	2	4	3	3	4	3	1	4	4	4	5
D0563	2	22	5	4	3	2	4	3	4	4	2	2	5	5	5	4	3	4	3	3	4	3	3	3	3	2	4
D0564	2	22	5	4	3	2	4	3	4	3	3	3	3	3	3	3	3	3	3	3	4	3	3	2	3	3	4
D0565	2	23	14	4	2	2	4	4	3	4	2	4	4	2	4	2	2	4	4	3	4	4	2	4	3	2	4
D0566	2	18	5	1	2	2	4	3	4	3	3	3	5	4	5	3	4	4	4	3	3	3	3	3	4	3	4
D0567	2	18	5	1	2	2	4	3	3	3	4	3	2	3	4	3	4	3	2	3	3	2	4	4	4	2	4
D0568	2	19	5	1	4	2	5	5	5	5	3	4	4	5	3	4	2	5	5	5	5	5	2	3	4	4	5
D0569	2	18	5	1	3	2	5	4	3	4	4	5	5	4	4	3	3	4	4	3	5	3	4	3	4	3	3
D0570	2	18	5	1	3	2	3	3	4	3	3	2		3	3	3	2	3	3	3	3	3	3	3	3	3	3
D0571	2	18	5	1	2	2	3	3	3	3	3	3	4	4	3	2	3	4	2	3	3	3	2	2	2	2	4
D0572	2	18	5	1	2	2	5	5	3	4	2	3	5	5	5	5	5	2	2	2	3	2	4	3	4	4	5
D0573	2	19	5	1	3	2	4	3	4	3	2	3	3	3	4	3	3	4	3	3	3	2	2	2	3	3	4
D0574	2	18	5	1	2	2	4	3	3	3	2	3	4	4	3	3	4	4	4	3	3	3	3	3	3	3	4
D0575	2	19	5	1	2	2	4	3	3	4	3	2	3	3	4	3	4	3	3	3	3	3	3	3	3	4	3
D0576	2	18	5	1	3	2	4	2	4	3	3	3	3	3	3	4	4	5	4	3	4	4	3	3	3	3	3
D0577	2	19	5	1	3	1	3	3		2	4	3	3	4	2	3	3	3	3	4	4	4	1	2	2	4	3
D0578	2	18	5	1	2	2	4	4	4	4	2	2	3	4	4	4	3	4	4	4	4	4	3	4	4	4	4
D0579	2	18	5	1	4	2	5	3	4	4	2	4	5	4	3	3	4	5	4	4	3	3	3	3	4	3	3
D0580	1	22	5	2	3	2	5	4	4	4	3	3	3	4	3	3	2	4	4	3	3	3	3	3	4	2	4
D0581	2	18	5	1	4	2	5	4	4	5	2	5	5	5	5	4	4	4	4	3	4	4	3	3	3	2	4
D0582	2	18	5	1	4	2	5	5	3	3	3	4	4	2	4	3	5	4	3	2	2	3	5	5	3	4	3
D0583	2	19	5	1	4	2	4	3	4	5	3	2	4	4	4	3	3	4	4	3	4	3	3	3	3	2	4
D0584	2	19	5	1	2	2	5	3	4	3	4	2	3	4	5	3	4	3	2	2	2	3	3	4	3	3	4
D0585	2	19	5	1	3	2	4	3	4	4	2	2		4	4	4	3	4	4	3	4	3	5	4	4	4	5
D0586	2	19	5	1	4	2	5	5	5	5	4	4	4	2	2	3	4	4	3	5	4	4	1	2	4	4	4
D0587	2	19	11	2	4	2	5	3	3	4	2	2	4	4	3	3	2	4	4	4	4	4	3	3	4	3	5
D0588	1	19	11	2	4	2	1	3	1	1	3	3	3	3	3	2	2	3	3	4	4	4	4	3	4	4	3
D0589	2	18	5	1	3	2	5	4	3	4	2	3	3	4	4	3	4	4	4	3	3	3	4	3	3	3	3
D0590	2	19	5	1	3	1	4	4	4	4	2	2	3	4	4	3	2	4	4	4	4	2	3	5	4	5	5
D0591	2	19	5	1	4	2	5	3	3	4	3	5	4	3	2	2	4	5	3	4	4	4	3	5	4	3	4
D0592	2	19	5	1	3	2	4	4	4	4	3	3	4	4	4	3	4	3	3	3	4	3	3	4	4	3	5
D0593	2	19	5	1	2	2	4	3	4	4	2	2	4	4	4	4	2	4	4	3	4	4	4	4	4	4	4
D0594	2	18	5	1	2	2	5	4	4	4	4	4	3	4	4	4	3	5	4	3	4	4	3	3	4	4	4
D0595	2	19	5	1	2	2	5	4	5	5	5	1	2	4	3	4	2	4	1	3	3	3	5	5	3	5	5
D0596	2	19	5	1	4	2	5	3	4	4	2	4	4	4	5	2	3	3	3	3	2	4	4	4	4	2	3
D0597	2	18	5	1	2	2	4	4	4	4	3	2	4	4	3	4	3	4	3	3	3	3	3	3	3	3	3
D0598	2	18	5	1	4	2	5	5	3	4	2	3	4	2	4	2	2	4	4	4	3	3	3	4	4	2	5
D0599	1	26	9	4	4	2	4	4	5	4	2	2	5	4	5	3	3	3	2	3	4	3	2	4	3	5	4
D0600	2	20	16	3	2	1	5	4	4	5	4	4	4	5	5	4	4	4	4	4	4	4	3	4	4	4	4
D0601	2	21	14	3	2	1	5	5	5	5	2	5	4	3	5	3	3	4	2	3	4	3	4	5	4	2	5
D0602	1	22		3	4	2	5	5	5	5	1	3	5	5	2	3	1	5	3	4	4	4	2	2	4	1	5
D0603	2		16	2	3	2	4	4	5	3	3	3	3	3	3	3	3	5	4	5	4	4	4	3	3	3	3
D0604	2		16	2	3	2	3	3	3	3	3	3	3	3	3	3	3	3	4	3	2	3	3	3	3	3	4
D0605	2	59	8	4	4	1	4	4	5	4	2	3	4	5	3	4	2	4	4	4	5	4	4	4	3	4	4
D0606	2	19	5	1	3	2	5	3	3	3	3	3	3	3	3	3	3	3	3	3	3	3	3	3	3	3	3
D0607	2	20	15	2	3	2	4	3	3	3	3	3	3	3	3	3	3	3	3	3	3	3	3	3	3	3	3
D0608	1	22	8	2	4	2	5	5	3	3	2	4	4	4	3	3	2	4	4	4	4	4	2	2	3	1	3
D0609	1	26	9	4	3	1	1	4	3	4	3	3	4	4	4	4	2	4	4	4	4	4	2	2	4	4	4
D0610	2	22	16	3	2	1	3	3	3	4	3	3	3	3	3	3	2	3	3	3	3	3	2	4	3	2	3
D0611	2	22	14	4	3	2	5	5	5	5	4	2	5	5	5	5	5	5	5	4	5	3	2	5	5	5	5
D0612	2	22	14	4	2	2	3	3	4	3	4	3	3	3	4	3	3	3	3	3	4	3	4	3	3	4	3
D0613	1	24	8	4	3	2	5	3	3	3	2	2	4	3	2	2	3	4	4	3	4	3	3	3	4	4	3
D0614	2	22	14	4	4	2	4	2	4	4	2	3	4	4	4	4	4	4	4	4	4	4	4	4	4	4	4
D0615	2	21	8	3	3	2	5	4	3	3	2	2	4	3	4	3	3	4	4	4	4	4	3	2	3	1	4
D0616	2	21	8	3	3	2	5	3	4	5	3	2	4	3	5	3	4	3	2	3	3	3	5	4	3	2	5
D0617	2	22	14	4	2	2	4	4	3	5	4	4	3	3	4	3	4	4	3	3	4	3	2	3	3	2	5
D0618	2	23	7	3	2	2	3	3	2	4	3	2	3	4	4	2	3	4	3	3	4	3	4	3	3	2	5
D0619	1	21	15	3	2	2	3	3	2	3	4	3	3	4	3	3	3	3	3	4	3	3	4	4	1	3	3
D0620	2	20	15	3	2	2	5	3	3	2	3	3	2	3	3	3	3	3	2	2	2	3	3	4	2	3	3
D0621	1	22	10	4	4	2	5	5	2	4	3	5	4	5	5	3	5	5	3	3	3	5	2	1	3	2	4
D0622	2	19	13	1	3	1	4	3	3	4	3	3	2	4	4	3	4	3	3	2	2	2	3	4	3	4	4
D0623	1	23	15	4	3	2	5	3	3	3	3	3	3	3	3	3	3	3	3	3	3	3	3	3	3	3	3
D0624	2	23	15	4	3	1	3	3	3	3	3	3	3	3	3	3	3	3	3	3	3	3	3	3	3	3	3
D0625	2	19	13	1	4	2	5	4	4	4	2	2	4	3	3	4	3	3	3	3	3	3	3	3	3	4	4
D0626	2	22	8	3	2	2	5	4	3	4	4	3	2	4	4	3	3	4	3	4	4	4	4	3	3	4	4
D0627	2	21	12	4	3	2	3	5	4	5	2	3	4	5	3	3	2	4	4	4	4	4	3	2	3	2	5
D0628	2	20	15	3	3	2	3	3	2	2	3	2	3	2	3	2	2	3	2	2	3	4	4	3	3	3	2
D0629	2	19	8	1	3	2	5	4	4	3	3	3	3	3	3	3	3	3	3	3	3	3	3	3	3	3	3
D0630	1	23	17	1	4	2	2	2	2	3	4	3	3	3	4	3	2	3	3	3	2	3	1	4	3	4	4
D0631	2	21	15	3	3	2	4	4	4	4	4	4	5	5	4	3	4	3	4	2	2	3	4	4	3	2	4
D0632	2	21	9	2	3	2	4	4	4	4	3	4	4	2	4	3	2	4	4	3	3	4	3	4	4	2	4
D0633	2	20	15	3	2	2	5	4	5	5	2	2	2	5	4	3	3	4	2	3	4	3	5	5	2	3	5
D0634	2	19	16	2	2	2	5	5	5	5	2	3	5	5	5	3	2	4	4	4	4	4	2	3	3	4	5
D0635	1	20	9	1	3	2	5	2	2	2	5	3	3	4	5	3	5	1	2	2	2	3	4	4	5	4	5
D0636	1	20	9	1	2	2	2	3	3	3	3	2	3	3	3	2	2	3	3	1	3	2	3	4	3	2	3
D0637	2	20	15	3	3	2	4	4	5	4	2	4	4	4	4	3	3	4	4	4	3	3	5	4	4	4	4
D0638	2	20	15	3	2	2	4	3	3	4	3	3	3	3	3	3	3	4	3	3	4	4	3	3	3	4	4
D0639	2	22	16	4	2	2	4	3	3	3	3	3	3	3	3	3	3	3	3	3	3	3	3	3	3	3	3
D0640	2	22	16	4	3	2	3	3	3	3	3	3	3	3	3	3	3	3	3	3	3	3	3	3	3	3	3
D0641	1	20	17	1	2	2	3	3	3	4	4	4	3	4	4	2	4	2	2	3	3	3	4	4	3	5	2
D0642	1	25	14	2	2	2	5	3	3	3	1	1	4	3	3	3	1	4	4	3	3	3	1	1	3	3	3
D0643	2	21	5	4	3	2	3	4	4	4	3	3	3	3	4	4	4	2	2	2	2	3	3	3	3	3	3
D0644	2	21	5	4	4	2	5	5	5	5	3	2	4	4	4	3	2	3	4	3	4	3	4	4	4	4	4
D0645	1	24	9	4	4	2	4	4	3	2	2	4	4	3	3	4	4	4	3	3	4	3	3	4	4	4	3
D0646	2	20	12	1	4	2	4	4	4	4	4	4	4	4	4	4	4	4	4	4	4	4	3	3	3	3	3
D0647	2	18	12	1	3	1	4	4	4	4	4	2	3	4	3	3	2	4	3	3	3	3	3	3	3	3	3
D0648	2	19	5	1	3	2	5	4	4	3	3	3	3	3	3	3	3	3	3	3	3	3	3	3	3	3	3
D0649	2	22	14	3	3	2	3	3	3	3	3	3	3	3	3	3	3	3	3	3	3	3	3	3	3	3	3
D0650	1	23	6	3	2	2	5	5	5	5	5	5	5	5	5	5	5	5	5	5	5	5	5	5	5	5	5
D0651	1	19	5	1	3	2	4	4	4	4	4	4	4	4	4	4	4	4	4	4	4	4	2	3	3	3	4
D0652	1	21	15	2	2	2	5	3	3	3	2	3	3	3	3	3	3	3	3	3	3	3	3	3	3	3	3
D0653	1	22	15	2	4	2	5	5	5	3	4	2	3	3	3	3	3	3	3	3	3	3	3	3	3	3	4
D0654	2	19	12	1	4	2	5	3	3	3	3	3	3	3	3	3	3	5	3	4	3	3	2	2	3	3	3
D0655	1	23	14	3	4	2	5	3	4	4	2	4	4	4	4	3	3	4	4	4	4	4	3	4	4	4	4
D0656	2	22	5	4	3	2	4	3	3	3	3	3	3	3	3	3	3	3	3	3	3	3	3	3	3	3	3
D0657	2	24	5	4	4	2	5	4	3	3	3	3	3	3	3	3	3	3	3	3	3	3	3	3	3	3	3
D0658	2	19	5	1	3	2	5	4	3	3	3	3	3	3	3	3	3	4	3	3	3	3	3	3	3	3	3
D0659	2	19	5	1	4	2	4	4	3	3	4	4	3	3	3	3	3	4	4	3	3	3	3	3	3	3	3
D0660	2	18	5	1	2	2	4	3	3	3	2	3	3	3	3	3	3	4	3	3	3	3	3	3	3	3	3
D0661	1	20	5	1	3	2	5	5	5	5	3	3	3	5	3	5	3	5	5	5	5	5	5	5	5	5	5
D0662	2	21	3	1	2	2	5	4	3	3	4	3	3	3	3	3	3	3	3	3	3	3	3	3	3	3	3
D0663	1	25	3	1	2	2	3	3	3	3	3	3	3	3	3	3	3	3	3	3	3	3	3	3	3	3	3
D0664	2	23	3	1	3	2	4	4	3	4		4	4	4	4	4	4	5	4	4	4	4	4	4	4	4	4
D0665	2	19	3	1	3	2	4	4	3	4	3	3	4	4	4	4	4	3	3	3	3	3	3	3	3	3	4
D0666	1	20	3	1	4	2	5	4	4	4	1	4	4	4	2	2	2	4	4	4	4	4	2	3	3	3	3
D0667	2	19	3	1	3	2	5	4	3	4	4	3	4	4	4	3	4	3	3	3	4	3	3	3	3	3	3
D0668	1	22	3	1	2	2	4	4	4	4	4	4	4	3	4	3	3	3	4	3	4	4	4	3	4	3	3
D0669	1	19	3	1	4	2	4	4	4	4	4	4	4	4	4	4	4	4	4	4	4	4	3	5	4	4	4
D0670	1	23	9	3	3	2	3	3	3	3	3	3	3	3	3	3	3	3	3	4	3	2	3		3	3	3
D0671	1	20	3	1	2	2	5	5	5	5	5	4	5	4	5	4	3	4	4	4	4	4	4	4	4	4	4
D0672	2	20	3	1	2	1	4	4	4	4	3	3	4	4	4	3	3	3	4	3	3	3	3	3	3	3	4
D0673	2	22	12	4	2	2	5	4	3	3	3	4	4	3	3	3	3	4	3	3	3	3	3	3	3	3	3
D0674	2	19	12	2	3	2	3	3	3	3	3	3	3	3	3	3	3	3	3	3	3	3	3	3	3	3	3
D0675	2	20	12	2	2		3	3	3	3	3	3	3	3	3	3	3	3	3	3	3	3	3	3	3	3	3
D0676	1	22	12	3	3	2	5	3	3	3	3	3	3	3	3	3	3	3	3	4	3	5	3	4	2	4	4
D0677	1	19	12	2	4	2	5	5	5	5	5	5	5	5	5	5	5	5	5	5	5	5	5	5	5	5	5
D0678	2	19	12	2	3	2	3	3	4	4	3	3	3	3	3	3	3	3	3	2	2	3	3	3	3	3	3
D0679	2	19	12	2	2	2	2	2	3	3	3	3	3	3	3	3	3	3	2	3	3	3	3	3	3	3	4
D0680	1	22	12	2	4	2	5	5	5	5	5	5	5	5	5	4	5	5	4	5	4	5	4	5	5	5	5
D0681	2	19	12	1	2	2	3	3	3	3	3	3	3	3	3	3	3	3	3	3	3	3	3	3	3	3	3
D0682	2	18	12	1	2	1	5	5	5	5	5	5	5	5	5	5	5	5	5	5	5	5	5	5	5	5	5
D0683	2	19	12	1	2	2	4	3	3	3	3	3	3	3	3	3	3	3	3	3	3	3	3	3	3	3	3
D0684	2	18	12	1	2	2	4	3	3	3	3	3	3	3	3	3	3	3	4	3	3	4	3	4	4	3	3
D0685	2	20	12	1	2	2	5	5	4	4	3	2	3	3	3	4	2	4	3	3	3	3	3	3	3	3	3
D0686	2	18	12	1	3	2	5	3	4	4	2	4	5	5	5	3	2	4	4	4	4	4	4	4	4	4	4
D0687	2	18	12	1	3	2	5	4	4	4	2	4	4	4	3	3	3	3	3	3	4	3	3	3	3	4	4
D0688	2	19	12	1	3	2	5	4	3	3	3	3	3	3	3	3	3	3	3	4	4	4	4	3	4	4	4
D0689	1	18	12	1	2	2	4	3	3	4	4	2	3	4	4	3	3	3	3	3	3	3	3	3	3	3	3
D0690	2	19	2	1	2	2	4	4	4	4	2	3	4	4	3	3	3	3	3	3	4	4	4	3	3	2	3
D0691	2	18	5	1	3	2	5	4	4	4	4	3	3	4	3	3	3	3	3	3	4	3	3	3	3	3	3
D0692	1	25	9	3	3	2	3	3	4	3	4	3	3	4	3	4	4	3	2	3	3	4	3	4	3	4	3
D0693	2	20	5	2	3	2	5	5	5	5	3	3	4	5	5	5	5	5	5	5	5	5	5	5	5	5	5
D0694	2	19	2	1	3	2	5	3	3	3	3	3	3	3	3	3	3	3	3	3	3	3	3	3	3	3	3
D0695	2	20	5	2	4	2	4	3	3	3	3	3	3	3	3	3	5	4	4	4	4	4	4	4	4	4	4
D0696	2	20	5	3	3	1	5	3	3	3	2	2	3	3	4	3	3	3	3	3	3	3	3	4	3	3	3
D0697	1	19	5	1	3	2	4	4	4	4	2	4	4	4	4	4	3	4	4	4	4	4	2	3	4	4	4
D0698	1	22	5	2	3	1	5	5	5	5	5	5	5	5	3	3	3	5	5	5	5	5	3	3	3	3	3
D0699	1	20	5	2	2	2	4	4	4	4	2	2	4	2	3	2	2	4	4	4	4	4	5	3	3	3	3
D0700	1	22	5	2	4	2	5	5	5	5	1	1	5	5	5	3	1	5	5	5	5	5	1	1	5	5	5
D0701	1	22	5	2	4	2	5	5	5	5	2	5	5	5	5	5	2	5	5	5	5	5	2	5	5	5	3
D0702	2	18	2	1	4	2	5	3	2	3	3	3	3	4	3	4	2	3	3	3	4	3	3	3	3	3	3
D0703	1	26	9	4	4	2	5	4		4	4	5	5	4	4	5	5	4	4	4	5	5	4	5	4	5	5
D0704	2	23	1	3	4	2	5	5	5	5	5	5	5	5	5	5	5	5	5	5	5	5	5	5	5	5	5
D0705	2	21	1	3	3	2	5	3	3	3	3	3		3	3	3	3	3	2	3	3	3	3	3	3	3	3
D0706	2		1	1	4	2	4	4	4	4	4	4	4	4	4	4	4	4	4	4	4	4	4	4	4	4	4
D0707	1	27	2	1	3	2	4	3	3	3	4	3	3	3	4	3	3	2	3	3	3	2	3	3	2	3	3
D0708	1	29	2	1	3	2	4	4	3	3	3	3	3	4	4	3	3	3	3	3	3	3	4	3	3	4	4
D0709	2	23	2	1	2	2	4	4	4	4	2	2	4	4	4	4	3	4	4	4	4	4	4	2	2	4	4
D0710	2		2	1	2	2	4	4	3	3	3	2	3	3	4	3	2	3	3	3	3	3	2	3	3	3	3
D0711	1	26	2	1	2	2	3	2	3	3	3	2	3	2	3	3	2	3	1	2	2	3	2	2	2	3	3
D0712	2	27	2	1	4	2	5	4	4	4	3	3	4	3	4	3	3	4	3	3	3	3	3	3	3	2	4
D0713	2	24	2	1	2	1	5	4	2	4	4	2	2	4	4	2	2	3	4	3	3	3	3	4	3	3	3
D0714	2	29	2	1	4	2	5	5	5	5	5	5	5	5	5	5	5
D0715	1	24	2	1	4	2	5	2	3	3	3	3	3	3	3	3	3	1	1	1	1	1	5	5	3	1	5
D0716	2	30	2	1	2	2	4	3	4	3	3	2	4	3	3	4	3	4	3	3	3	3	3	3	3	3	3
D0717	2	26	2	1	3	2	5	4	4	4	4	4	4	4	4	4	4	3	4	4	5	4	4	4	5	5	5
D0718	1	18	13	1	3	2	4	3	4	4	5	4	4	4	3	4	4	3	3	3	3	3	3	3	4	3	5
D0719	1	19	13	1	4	2	5	5	5	5	5	5	5	5	5	5	5	5	5	5	5	5	5	5	5	5	5
D0720	1	18	13	1	3	2	5	4	3	4	2	2	3	4	2	2	3	3	3	3	3	3	4	3	4	4	4
D0721	1	18	13	1	3	2	5	5	4	4	4	3	3	4	4	3	3	3	3	3	4	3	4	4	3	4	4
D0722	2	19	6	1	3	2	4	3	4	4	3	4	3	4	4	4	2	4	4	4	4	4	4	3	3	3	4
D0723	2	19	6	1	4	2	5	5	5	5	4	4	5	5	5	4	5	3	4	3	4	3	4	4	4	4	4
D0724	2	18	6	1	3	2	5	4	4	4	3	3	3	4	3	3	3	3	3	3	3	3	3	3	3	3	4
D0725	2	19	13	1	2		5	4	4	4	2	2	5	4	4	4	4	4	5	4	4	5	3	4	2	4	5
D0726	2	18	13	1	3	2	5	3	4	4	4	4	4	4	4	4	4	4	4	4	4	4	4	4	4	4	4
D0727	2	18	13	1	1	2	5	4	4	4	3	3	2	4	3	3	3	4	3	4	4	2	3	3	3	3	3
D0728	1	20	13	1	3	1	4	4	3	4	3	3	3	4	4	4	4	3	4	3	4	4	3	4	4	3	5
D0729	1	19	6	1	1	2	4	4	4	4	4	2	4	4	4	4	2	4	4	3	4	4	2	4	4	4	4
D0730	2	18	9	1	3		5	2	2	3		2	3	4	4	3	4	3	3	3	4	4	3	4	4	4	4
D0731	2	18	13	1	3	2	5	5	5	3	3	3	5	3	3	5	3	3	3	3	5	5	3	3	3	3	3
D0732	2	19	13	1	1	2	3	3	4	3	3	4	4	3	3	3	4	3	3	3	3	3	2	4	4	3	4
D0733	2	18	13	1	4	2	5	3	5	5	1	5	5	5	5	5	1	5	5	5	5	5	1	3	3	3	5
D0734	1	18	9	1	4	2	4	3	3	4	4	4	3	5	5	3	3	4	3	4	4	4	3	3	4	3	4
D0735	2	18	9	1	4	2	5	3	2	2	4	4	2	3	3	2	2	3	3	2	2	3	3	4	4	2	3
D0736	2	19	9	1	2	2	5	4	5	5	3	4	5	5	5	3	5	3	4	4	5	3	5	3	4	3	5
D0737	2	19	9	1	4	2	4	3	4	4	4	2	2	3	3	3	4	3	2	2	2	3	2	3	3	4	3
D0738	2	18	13	1	2	2	4	3	4	3	3	2	4	3	4	3	4	4	4	3	3	3	5	4	4	2	2
D0739	2	18	13	1	3	2	4	3	4	3	2	2	2	4	3	3	4	3	4	3	3	4	3	2	4	4	3
D0740	1	20	13	1	3	2	4	4	4	3	4	4	2	4	4	4	4	3	4	4	4	3	4	3	4	4	4
D0741	1	20	6	1	2	2	5	3	3	3	3	4	3	3	3	3	3	3	4	3	3	3	2	2	2	2	2
D0742	1	18	13	1	2	2	5	4	4	3	1	3	3	5	3	3	3	3	3	3	5	5	3	3	3	3	3
D0743	1	18	9	1	2	2	5	4	2	5	4	4	3	4	5	3	2	4	3	3	4	2	2	3	5	5	5
D0744	1	18	13	1	4	2	5	5	3	5	1	4	3	4	1	3	5	5	3	4	4	3	5	3	4	5	1
D0745	1	19	9	1	3	2	4	4	4	5	3	4	4	3	4	3	2	4	4	3	4	4	3	3	4	3	4
D0746	2	18	9	1	4	2	5	4	2	5	3	5	5	4	5	3	5	4	4	2	4	4	2	3	2	4	5
D0747	1	24	9	4	4	2	5	4	4	4	3	1	3	3	5	3	4	3	3	3	3	3	4	3	3	2	3
D0748	1	19	6	1	4	2	5	5	5	5	2	3	5	5	5	5	1	5	5	5	5	5	3	5	5	5	5
D0749	1	19	6	1	4	1	5	5	5	5	5	5	5	5	5	5	5	5	5	5	5	5	5	5	5	5	5
D0750	2	18	6	1	4	2	4	4	3	4	2	3	4	3	4	2	3	3	4	3	3	2	3	4	4	3	2
D0751	2	18	6	1	4	2	3	4	4	4	3	3	4	3	4	3	3	4	3	3	4	4	3	3	3	3	4
D0752	2	18	6	1	4	2	4	4	4	4	4	4	5	4	5	5	3	5	5	5	5	5	2	2	5	3	3
D0753	1	18	9	1	3	2	3	3	3	4	3	4	4	4	3	3	4	3	4	3	4	4	3	3	4	3	4
D0754	2	18	9	1	4	2	5	3	3	3	2	3	3	3	3	3	3	3	3	3	3	3	3	3	3	3	5
D0755	1	18	9	1	3	2	4	4	3	3	3	3	3	3	3	3	3	4	3	2	2	3	3	3	3	3	3
D0756	2	18	9	1	4	2	3	4	4	4	2	3	3	4	3	3	2	4	4	4	4	3	2	3	3	4	4
D0757	2	18	9	1	4	2	4	3	2	2	3	3	3	4	3	3	2	2	3	3	3	3	4		2	3	3
D0758	2	21	6	3	3	2	3	3	3	3	3	3	3	3	3	3	3	3	3	3	3	3	3	3	3	3	3
D0759	2	18	13	1	2	2	3	3	3	3	3	3	3	3	3	3	3	3	3	3	3	3	3	3	3	3	3
D0760	2	21	6	3	2	2	5	4	3	3	2	2	3	3	3	2	3	4	3	3	3	4	3	4	4	4	3
D0761	1	19	13	1	4	2	5	3	4	4	5	3	4	4	4	4	5	4	5	3	4	4	2	3	3	3	5
D0762	1	19	13	1	2	2	5	4	5	5	5	5	5	5	5	5	5	5	5	5	5	5	5	5	5	5	5
D0763	2	20	6	2	3	2	3	3	3	3	4	2	3	4	3	4	3	4	2	4	3	4	4	3	3	4	3
D0764	2	20	6	2	3	2	5	3	3	3	2	2	3	3	2	1	3	3	4	4	4	3	2	2	3	4	5
D0765	2	18	9	1	3	2	3	3	3	3	3	3	3	3	3	3	3	3	3	3	3	3	3	3	3	3	3
D0766	2	19	9	1	3	2	3	4	4	3	3	4	3	4	4	3	3	4	3	3	4	3	3	3	3	4	4
D0767	1	19	13	1	3	2	4	4	3	4	5	5	2	4	4	3	5	3	3	3	3	4	4	4	3	5	4
D0768	2	18	9	1	3	2	2	4	4	4	2	3	3	4	4	4	2	4	4	3	3	2	2	2	3	4	5
D0769	2	18	9	1	2	2	5	3	4	3	3	4	2	4	3	2	3	3	2	2	2	2	3	4	4	4	5
D0770	1	18	9	1	4	2	5	3	3	3	3	3	3	3	3	3	4	5	3	4	3	3	4	3	5	3	3
D0771	2	18	9	1	2	2	5	4	5	4	4	4	4	4	4	4	4	4	4	4	4	4	4	4	4	4	4
D0772	1	18	13	1	4	2	4	3	4	4	2	3	4	3	3	3	2	4	3	3	4	4	3	2	4	2	2
D0773	1	18	13	1	4	2	4	3	3	3	4	3	3	3	3	3	3	4	4	4	4	4	4	3	3	4	4
D0774	1	18	13	1	4	2	4	2	3	4	3	3	5	4	4	3	4	3	4	4	4	3	3	4	3	4	4
